# Supplementary material for: Poly[ethyl­enediaminium [di-μ-aqua-(μ6-benzene-1,2,4,5-tetra­carboxyl­ato-κ10 O 1,O 1′:O 2,O 2′:O 2′:O 4,O 4′:O 5:O 5,O 5′)dithallium(I)]]
Source: Acta Crystallogr Sect E Struct Rep Online. 2008 Dec 6;65(Pt 1):m17–8. doi: 10.1107/S1600536808040282 (PMC2967867; doi:10.1107/S1600536808040282)
Supplement: Supplementary file 1 [file e-65-00m17-sup1.cif]

##############################################################################
###                                                                        ###
###        Electronic paper (Acta Crystallographica Section E)             ###
###                                                                        ###
##############################################################################
#                                                                            #
# This CIF contains the data in a paper accepted for publication in Acta     #
# Crystallographica Section E. It conforms to the requirements of Notes      #
# for Authors for Section E, and has been peer reviewed under the auspices   #
# of the IUCr Commission on Journals.                                        #
#                                                                            #
# Full details of the Crystallographic Information File format               #
# are given in the paper "The Crystallographic Information File (CIF):       #
# a New Standard Archive File for Crystallography" by S. R. Hall, F. H.      #
# Allen and I. D. Brown [Acta Cryst. (1991), A47, 655-685].                  #
#                                                                            #
# The current version of the core CIF dictionary is obtainable from          #
# ftp://ftp.iucr.org/pub/cif_core.dic. The current version number is 2.4.    #
#                                                                            #
# Software is freely available for graphical display of the structure(s) in  #
# this CIF.  For information consult the CIF home page http://www.iucr.org/  #
# cif/home.html                                                              #
#                                                                            #
# This file may be used for bona fide research purposes within the           #
# scientific community so long as proper attribution is given to the journal # 
# article from which it was obtained.                                        #
#                                                                            #
##############################################################################
                                             
data_I
_audit_creation_method     SHELXL97
_chemical_name_systematic
;
Poly[ethylenediaminium [di-\m-aqua-(\m~6~-benzene-1,2,4,5-tetracarboxylato-\
\k^10^O^1^,O^1'^:O^2^,O^2'^:O^2'^:O^4^,O^4'^:O^5^:O^5^,O^5'^)dithallium(I)]]
;
_chemical_name_common     ?
_chemical_formula_moiety     'C2 H10 N2 2+ , C10 H2 O8 Tl2 2- , 2H2 O'
_chemical_formula_sum     'C12 H16 N2 O10 Tl2'
_chemical_formula_iupac     '(C2 H10 N2) [Tl2 (C10 H2 O8) (H2 O)2)]'
_chemical_formula_weight     757.01
_chemical_melting_point     ?
_symmetry_cell_setting     monoclinic
_symmetry_space_group_name_H-M     'P 21/n'
_symmetry_space_group_name_Hall     '-P 2yn'
loop_
    _symmetry_equiv_pos_as_xyz
    'x, y, z'
    '-x+1/2, y+1/2, -z+1/2'
    '-x, -y, -z'
    'x-1/2, -y-1/2, z-1/2'
_cell_length_a     9.925(5)
_cell_length_b     7.073(4)
_cell_length_c     11.325(6)
_cell_angle_alpha     90.00
_cell_angle_beta     98.397(10)
_cell_angle_gamma     90.00
_cell_volume     786.5(7)
_cell_formula_units_Z     2
_cell_measurement_reflns_used     1231
_cell_measurement_theta_min     3.38
_cell_measurement_theta_max     32.67
_cell_measurement_temperature     100(2)
_exptl_crystal_description     prism
_exptl_crystal_colour     colourless
_exptl_crystal_size_max     0.16
_exptl_crystal_size_mid     0.12
_exptl_crystal_size_min     0.08
_exptl_crystal_density_diffrn     3.197
_exptl_crystal_density_meas     ?
_exptl_crystal_density_method     'not measured'
_exptl_crystal_F_000     688
_exptl_absorpt_coefficient_mu     20.525
_exptl_absorpt_correction_type     multi-scan
_exptl_absorpt_process_details     '(SADABS; Bruker, 2001)'
_exptl_absorpt_correction_T_min     0.064
_exptl_absorpt_correction_T_max     0.201
_diffrn_ambient_temperature     100(2)
_diffrn_radiation_type     MoK\a
_diffrn_radiation_wavelength     0.71073
_diffrn_radiation_source     'fine-focus sealed tube'
_diffrn_radiation_monochromator     graphite
_diffrn_measurement_device_type     'Bruker APEXII CCD area-detector'
_diffrn_measurement_method     '\f and \w'
_diffrn_detector_area_resol_mean     ?
_diffrn_reflns_number     5272
_diffrn_reflns_av_R_equivalents     0.0607
_diffrn_reflns_av_sigmaI/netI     0.0543
_diffrn_reflns_theta_min     2.95
_diffrn_reflns_theta_max     27.48
_diffrn_reflns_theta_full     27.48
_diffrn_measured_fraction_theta_max     0.992
_diffrn_measured_fraction_theta_full     0.992
_diffrn_reflns_limit_h_min     -11
_diffrn_reflns_limit_h_max     12
_diffrn_reflns_limit_k_min     -9
_diffrn_reflns_limit_k_max     9
_diffrn_reflns_limit_l_min     -14
_diffrn_reflns_limit_l_max     14
_diffrn_standards_number     ?
_diffrn_standards_interval_count     ?
_diffrn_standards_interval_time     ?
_diffrn_standards_decay_%     ?
_reflns_number_total     1787
_reflns_number_gt     1487
_reflns_threshold_expression     I>2\s(I)
_refine_ls_structure_factor_coef     Fsqd
_refine_ls_matrix_type     full
_refine_ls_R_factor_all     0.0387
_refine_ls_R_factor_gt     0.0314
_refine_ls_wR_factor_gt     0.0687
_refine_ls_wR_factor_ref     0.0700
_refine_ls_goodness_of_fit_ref     1.004
_refine_ls_restrained_S_all     1.004
_refine_ls_number_reflns     1787
_refine_ls_number_parameters     107
_refine_ls_number_restraints     0
_refine_ls_hydrogen_treatment     constr
_refine_ls_weighting_scheme     calc
_refine_ls_weighting_details
                  'calc w=1/[\s^2^(Fo^2^)+(0.031P)^2^] where P=(Fo^2^+2Fc^2^)/3'
_atom_sites_solution_hydrogens     mixed
_atom_sites_solution_primary     direct
_atom_sites_solution_secondary     difmap
_refine_ls_shift/su_max     0.001
_refine_ls_shift/su_mean     0.000
_refine_diff_density_max     2.021
_refine_diff_density_min     -1.804
_refine_ls_extinction_method     none
_refine_ls_extinction_coef     ?
loop_
    _atom_type_symbol
    _atom_type_description
    _atom_type_scat_dispersion_real
    _atom_type_scat_dispersion_imag
    _atom_type_scat_source
    'C' 'C' 0.0033 0.0016
                         'International Tables Vol C Tables 4.2.6.8 and 6.1.1.4'
    'H' 'H' 0.0000 0.0000
                         'International Tables Vol C Tables 4.2.6.8 and 6.1.1.4'
    'N' 'N' 0.0061 0.0033
                         'International Tables Vol C Tables 4.2.6.8 and 6.1.1.4'
    'O' 'O' 0.0106 0.0060
                         'International Tables Vol C Tables 4.2.6.8 and 6.1.1.4'
    'Tl' 'Tl' -2.8358 9.6688
                         'International Tables Vol C Tables 4.2.6.8 and 6.1.1.4'
_computing_data_collection     'APEX2 (Bruker, 2007)'
_computing_cell_refinement     'SAINT (Bruker, 2007)'
_computing_data_reduction     'SAINT (Bruker, 2007)'
_computing_structure_solution     'SHELXTL (Sheldrick, 2008)'
_computing_structure_refinement     'SHELXTL (Sheldrick, 2008)'
_computing_molecular_graphics
           'SHELXTL (Sheldrick, 2008) and Mercury (Macrae <i>et al.</i>,  2006)'
_computing_publication_material     'SHELXTL (Sheldrick, 2008)'
loop_
    _atom_site_type_symbol
    _atom_site_label
    _atom_site_fract_x
    _atom_site_fract_y
    _atom_site_fract_z
    _atom_site_U_iso_or_equiv
    _atom_site_adp_type
    _atom_site_calc_flag
    _atom_site_refinement_flags
    _atom_site_occupancy
    _atom_site_disorder_assembly
    _atom_site_disorder_group
    Tl Tl1 -0.05121(3) 0.10847(4) 0.68253(2) 0.01266(11) Uani d . 1 . .
    O O1 0.1709(5) -0.1391(7) 0.8360(4) 0.0122(11) Uani d . 1 . .
    O O2 0.1667(5) 0.1726(8) 0.8595(4) 0.0128(10) Uani d . 1 . .
    O O3 0.6799(5) 0.2759(7) 0.7972(4) 0.0130(11) Uani d . 1 . .
    O O4 0.8315(5) 0.0925(8) 0.9073(5) 0.0136(11) Uani d . 1 . .
    C C1 0.2231(7) 0.0140(11) 0.8761(6) 0.0105(14) Uani d . 1 . .
    C C2 0.3648(8) 0.0083(10) 0.9445(6) 0.0098(14) Uani d . 1 . .
    C C3 0.4680(7) 0.0882(10) 0.8919(6) 0.0085(8) Uani d . 1 . .
    H H1 0.4463 0.1491 0.8168 0.010 Uiso calc R 1 . .
    C C4 0.6041(7) 0.0817(10) 0.9465(6) 0.0085(8) Uani d . 1 . .
    C C5 0.7143(7) 0.1550(10) 0.8785(6) 0.0085(8) Uani d . 1 . .
    C C6 0.5359(8) 0.0285(11) 0.5608(6) 0.0122(15) Uani d . 1 . .
    H H2 0.4801 -0.0087 0.6226 0.015 Uiso calc R 1 . .
    H H3 0.6244 -0.0381 0.5775 0.015 Uiso calc R 1 . .
    N N1 0.5585(6) 0.2319(8) 0.5655(5) 0.0086(12) Uani d . 1 . .
    H H4 0.6070 0.2664 0.5067 0.010 Uiso calc R 1 . .
    H H5 0.6058 0.2636 0.6378 0.010 Uiso calc R 1 . .
    H H6 0.4768 0.2927 0.5550 0.010 Uiso calc R 1 . .
    O O1W 0.1899(5) 0.0253(8) 0.5778(5) 0.0167(12) Uani d . 1 . .
    H H7 0.2389 -0.0717 0.5965 0.025 Uiso d R 1 . .
    H H8 0.2341 0.1244 0.6018 0.025 Uiso d R 1 . .
loop_
    _atom_site_aniso_label
    _atom_site_aniso_U_11
    _atom_site_aniso_U_22
    _atom_site_aniso_U_33
    _atom_site_aniso_U_12
    _atom_site_aniso_U_13
    _atom_site_aniso_U_23
    Tl1 0.01330(15) 0.01092(15) 0.01267(14) -0.00149(13) -0.00175(9) 0.00115(12)
    O1 0.011(2) 0.010(3) 0.014(2) -0.001(2) -0.0051(19) -0.002(2)
    O2 0.013(3) 0.015(3) 0.010(2) 0.004(2) -0.001(2) 0.002(2)
    O3 0.014(3) 0.012(3) 0.012(2) -0.001(2) 0.000(2) 0.006(2)
    O4 0.014(3) 0.013(3) 0.015(2) 0.000(2) 0.003(2) 0.003(2)
    C1 0.010(3) 0.017(4) 0.005(3) 0.001(3) 0.000(3) 0.001(3)
    C2 0.015(4) 0.004(3) 0.010(3) 0.003(3) 0.000(3) -0.002(3)
    C3 0.011(2) 0.005(2) 0.0092(17) -0.0004(15) 0.0007(15) -0.0011(15)
    C4 0.011(2) 0.005(2) 0.0092(17) -0.0004(15) 0.0007(15) -0.0011(15)
    C5 0.011(2) 0.005(2) 0.0092(17) -0.0004(15) 0.0007(15) -0.0011(15)
    C6 0.014(4) 0.007(3) 0.014(4) 0.001(3) -0.002(3) 0.001(3)
    N1 0.008(3) 0.008(3) 0.009(3) 0.001(2) -0.002(2) 0.003(2)
    O1W 0.019(3) 0.013(3) 0.018(3) 0.002(2) -0.001(2) 0.001(2)
loop_
    _geom_bond_atom_site_label_1
    _geom_bond_atom_site_label_2
    _geom_bond_site_symmetry_2
    _geom_bond_distance
    _geom_bond_publ_flag
    Tl1 O3 2_546 2.702(5) y
    Tl1 O2 . 2.763(5) y
    Tl1 O1W . 2.882(5) y
    Tl1 O4 1_455 2.952(5) y
    Tl1 O1 . 3.135(5) y
    Tl1 O1W 3_556 3.209(5) y
    Tl1 O3 1_455 3.350(5) y
    O1 C1 . 1.257(9) ?
    O2 C1 . 1.256(9) ?
    O3 C5 . 1.266(8) ?
    O4 C5 . 1.242(9) ?
    C1 C2 . 1.503(10) ?
    C2 C3 . 1.378(10) ?
    C2 C4 3_657 1.384(10) ?
    C3 C4 . 1.402(10) ?
    C3 H1 . 0.9500 ?
    C4 C2 3_657 1.384(10) ?
    C4 C5 . 1.518(10) ?
    C6 N1 . 1.456(10) ?
    C6 C6 3_656 1.510(14) ?
    C6 H2 . 0.9900 ?
    C6 H3 . 0.9900 ?
    N1 H4 . 0.9100 ?
    N1 H5 . 0.9100 ?
    N1 H6 . 0.9100 ?
    O1W H7 . 0.8500 ?
    O1W H8 . 0.8500 ?
loop_
    _geom_angle_atom_site_label_1
    _geom_angle_atom_site_label_2
    _geom_angle_atom_site_label_3
    _geom_angle_site_symmetry_1
    _geom_angle_site_symmetry_3
    _geom_angle
    _geom_angle_publ_flag
    O3 Tl1 O2 2_546 . 114.26(16) ?
    O3 Tl1 O1W 2_546 . 106.77(16) ?
    O2 Tl1 O1W . . 73.92(15) ?
    O3 Tl1 O4 2_546 1_455 69.06(15) ?
    O2 Tl1 O4 . 1_455 75.31(15) ?
    O1W Tl1 O4 . 1_455 143.40(15) ?
    O3 Tl1 O1 2_546 . 76.67(15) ?
    O2 Tl1 O1 . . 43.70(14) ?
    O1W Tl1 O1 . . 63.61(15) ?
    O4 Tl1 O1 1_455 . 80.47(14) ?
    C1 O1 Tl1 . . 86.5(4) ?
    C1 O2 Tl1 . . 104.3(4) ?
    C5 O3 Tl1 . 2_556 127.4(4) ?
    C5 O4 Tl1 . 1_655 103.4(4) ?
    O2 C1 O1 . . 124.3(6) ?
    O2 C1 C2 . . 117.7(7) ?
    O1 C1 C2 . . 118.0(7) ?
    C3 C2 C4 . 3_657 119.4(7) ?
    C3 C2 C1 . . 117.7(6) ?
    C4 C2 C1 3_657 . 122.8(6) ?
    C2 C3 C4 . . 121.6(7) ?
    C2 C3 H1 . . 119.2 ?
    C4 C3 H1 . . 119.2 ?
    C2 C4 C3 3_657 . 118.9(6) ?
    C2 C4 C5 3_657 . 121.8(6) ?
    C3 C4 C5 . . 119.0(6) ?
    O4 C5 O3 . . 125.0(6) ?
    O4 C5 C4 . . 117.5(6) ?
    O3 C5 C4 . . 117.5(6) ?
    N1 C6 C6 . 3_656 110.3(8) ?
    N1 C6 H2 . . 109.6 ?
    C6 C6 H2 3_656 . 109.6 ?
    N1 C6 H3 . . 109.6 ?
    C6 C6 H3 3_656 . 109.6 ?
    H2 C6 H3 . . 108.1 ?
    C6 N1 H4 . . 109.5 ?
    C6 N1 H5 . . 109.5 ?
    H4 N1 H5 . . 109.5 ?
    C6 N1 H6 . . 109.5 ?
    H4 N1 H6 . . 109.5 ?
    H5 N1 H6 . . 109.5 ?
    Tl1 O1W H7 . . 122.8 ?
    Tl1 O1W H8 . . 96.9 ?
    H7 O1W H8 . . 109.6 ?
loop_
    _geom_torsion_atom_site_label_1
    _geom_torsion_atom_site_label_2
    _geom_torsion_atom_site_label_3
    _geom_torsion_atom_site_label_4
    _geom_torsion_site_symmetry_1
    _geom_torsion_site_symmetry_2
    _geom_torsion_site_symmetry_3
    _geom_torsion_site_symmetry_4
    _geom_torsion
    _geom_torsion_publ_flag
    O3 Tl1 O1 C1 2_546 . . . -155.0(4) ?
    O2 Tl1 O1 C1 . . . . -5.8(4) ?
    O1W Tl1 O1 C1 . . . . 88.3(4) ?
    O4 Tl1 O1 C1 1_455 . . . -84.5(4) ?
    O3 Tl1 O2 C1 2_546 . . . 39.1(4) ?
    O1W Tl1 O2 C1 . . . . -62.4(4) ?
    O4 Tl1 O2 C1 1_455 . . . 97.5(4) ?
    O1 Tl1 O2 C1 . . . . 6.0(4) ?
    Tl1 O2 C1 O1 . . . . -12.6(8) ?
    Tl1 O2 C1 C2 . . . . 164.9(5) ?
    Tl1 O1 C1 O2 . . . . 10.7(6) ?
    Tl1 O1 C1 C2 . . . . -166.7(6) ?
    O2 C1 C2 C3 . . . . -67.2(8) ?
    O1 C1 C2 C3 . . . . 110.4(8) ?
    O2 C1 C2 C4 . . . 3_657 116.3(8) ?
    O1 C1 C2 C4 . . . 3_657 -66.1(9) ?
    C4 C2 C3 C4 3_657 . . . -0.4(11) ?
    C1 C2 C3 C4 . . . . -177.0(6) ?
    C2 C3 C4 C2 . . . 3_657 0.4(11) ?
    C2 C3 C4 C5 . . . . 174.0(6) ?
    Tl1 O4 C5 O3 1_655 . . . -30.4(8) ?
    Tl1 O4 C5 C4 1_655 . . . 150.1(5) ?
    Tl1 O3 C5 O4 2_556 . . . -125.2(6) ?
    Tl1 O3 C5 C4 2_556 . . . 54.4(8) ?
    C2 C4 C5 O4 3_657 . . . 17.5(10) ?
    C3 C4 C5 O4 . . . . -156.0(6) ?
    C2 C4 C5 O3 3_657 . . . -162.1(7) ?
    C3 C4 C5 O3 . . . . 24.5(10) ?
loop_
    _geom_hbond_atom_site_label_D
    _geom_hbond_atom_site_label_H
    _geom_hbond_atom_site_label_A
    _geom_hbond_site_symmetry_A
    _geom_hbond_distance_DH
    _geom_hbond_distance_HA
    _geom_hbond_distance_DA
    _geom_hbond_angle_DHA
    _geom_hbond_publ_flag
    N1 H4 O2 4_665 0.91 1.900 2.791(8) 166 y
    N1 H5 O3 1_555 0.91 1.850 2.741(8) 166 y
    N1 H6 O1 2_556 0.91 2.105 2.828(8) 136 y
    N1 H6 O4 4_565 0.91 2.199 2.942(8) 138 y
    O1W H7 O2 2_546 0.85 2.064 2.909(8) 172 y
    O1W H8 O1 2_556 0.85 1.997 2.846(8) 177 y
    C3 H1 O1 2_556 0.95 2.4500 3.353(9) 159 y
    C6 H3 O3 2_646 0.99 2.5900 3.523(9) 157 y
data_global
_journal_date_recd_electronic     2008-11-18
_journal_date_accepted     2008-11-30
_journal_name_full     'Acta Crystallographica, Section E'
_journal_year     2009
_journal_volume     65
_journal_issue      1
_journal_page_first     m17
_journal_page_last     m18
_journal_paper_category     QM
_journal_coeditor_code     HY2169
_publ_contact_author_name     'Masoud Rafizadeh'
_publ_contact_author_address
;
Faculty of Chemistry
Tarbiat Moallem University
Tehran
Iran
;
_publ_contact_author_email     'm_rafizadeh6@yahoo.com'
_publ_contact_author_fax     ?
_publ_contact_author_phone     ?
_publ_section_title
;\
Poly[ethylenediaminium
[di-\m-aqua-(\m~6~-benzene-1,2,4,5-tetracarboxylato-\k^10^<i>O</i>^1^,\
<i>O</i>^1'^:<i>O</i>^2^,<i>O</i>^2'^:<i>O</i>^2'^:<i>O</i>^4^,<i>O</i>^4'^:\
<i>O</i>^5^:<i>O</i>^5^,<i>O</i>^5'^)dithallium(I)]]
;
loop_
    _publ_author_name
    _publ_author_address
    'Rafizadeh, Masoud'
;
Faculty of Chemistry
Tarbiat Moallem University
Tehran
Iran
;
    'Manteghi, Faranak'
;
Faculty of Chemistry
Tarbiat Moallem University
Tehran
Iran
;
