# Supplementary material for: Poly[ethyl­enediaminium [di-μ-aqua-(μ6-benzene-1,2,4,5-tetra­carboxyl­ato-κ10 O 1,O 1′:O 2,O 2′:O 2′:O 4,O 4′:O 5:O 5,O 5′)dithallium(I)]]
Source: Acta Crystallogr Sect E Struct Rep Online. 2008 Dec 6;65(Pt 1):m17–8. doi: 10.1107/S1600536808040282 (PMC2967867; doi:10.1107/S1600536808040282)
Supplement: Supplementary file 2 [file e-65-00m17-Isup2.hkl]

# 
# h,k,l, Fc-squared, Fo-squared, sigma(Fo-squared) and status flag 
# 
data_I
_shelx_title ' b in P2(1)/n' 
_shelx_refln_list_code          4 
_shelx_F_calc_maximum      254.01 
_exptl_crystal_F_000       688.00 
_reflns_d_resolution_high  0.7700 
 
loop_ 
 _symmetry_equiv_pos_as_xyz 
 'x, y, z' 
 '-x+1/2, y+1/2, -z+1/2' 
 '-x, -y, -z' 
 'x-1/2, -y-1/2, z-1/2' 
 
_cell_length_a     9.9246 
_cell_length_b     7.0730 
_cell_length_c    11.3251 
_cell_angle_alpha  90.000 
_cell_angle_beta   98.397 
_cell_angle_gamma  90.000 
 
_shelx_F_squared_multiplier     1.000 
 
loop_ 
 _refln_index_h 
 _refln_index_k 
 _refln_index_l 
 _refln_F_squared_calc 
 _refln_F_squared_meas 
 _refln_F_squared_sigma 
 _refln_observed_status 
   4   0   0     3061.37     3523.29    237.65 o 
   6   0   0      650.28      726.74    193.50 o 
   8   0   0    32782.59    31165.05    874.16 o 
  10   0   0    21103.64    19626.20    777.90 o 
  12   0   0     7003.09     6531.04    543.72 o 
   1   1   0    35362.21    31407.28   2260.20 o 
   2   1   0     4104.92     4269.23    329.99 o 
   3   1   0     1606.49     1660.01    234.56 o 
   4   1   0    25135.59    22578.21   1921.90 o 
   5   1   0     1494.43     1561.07    229.70 o 
   6   1   0    11758.51    10758.65    468.75 o 
   7   1   0     9598.65     9044.58    219.19 o 
   8   1   0     4588.09     4152.03    397.57 o 
   9   1   0    17633.62    15408.32    466.45 o 
  10   1   0       11.35       51.64    154.94 o 
  11   1   0     5184.21     5147.31    343.70 o 
  12   1   0     1945.08     1877.88    270.69 o 
   0   2   0     7647.78     7654.80    242.62 o 
   1   2   0    12684.85    12589.87    247.56 o 
   2   2   0     1627.19     1608.17    113.87 o 
   3   2   0    42136.28    42185.71   3248.32 o 
   4   2   0      548.62      638.76     92.99 o 
   5   2   0    42496.64    41464.93   2081.18 o 
   6   2   0      188.89      154.32     76.32 o 
   7   2   0    18732.88    15719.84    808.06 o 
   8   2   0      129.36      170.55     97.89 o 
   9   2   0      803.20      850.17    197.70 o 
  10   2   0      593.86      696.74    200.44 o 
  11   2   0     2296.63     2309.07    280.21 o 
  12   2   0      863.22      985.97    249.63 o 
   1   3   0    18931.39    19073.45    603.45 o 
   2   3   0    27654.18    30009.91   1305.72 o 
   3   3   0     1369.55     1493.53    146.56 o 
   4   3   0    29636.23    30494.42   1384.87 o 
   5   3   0       96.77       25.77     99.34 o 
   6   3   0    28745.96    28307.46   1293.93 o 
   7   3   0      384.83      323.37    106.15 o 
   8   3   0    10305.91     8626.64    923.08 o 
   9   3   0     7468.29     6902.80    552.87 o 
  10   3   0      529.55      552.25    206.33 o 
  11   3   0     1631.01     1980.70    284.49 o 
  12   3   0     3776.93     3547.48    351.97 o 
   0   4   0    36079.47    34078.27   1626.59 o 
   1   4   0     1469.48     1484.09    148.57 o 
   2   4   0    23023.97    21202.70    389.49 o 
   3   4   0     6048.40     6443.44    303.28 o 
   4   4   0     1864.42     1892.37    182.86 o 
   5   4   0     2912.77     3152.11    216.65 o 
   6   4   0     2309.51     2495.71    205.18 o 
   7   4   0     3074.15     2893.73    275.91 o 
   8   4   0    12329.16    11685.49    366.31 o 
   9   4   0      229.78      290.08    213.95 o 
  10   4   0    11748.44    12045.25    567.65 o 
  11   4   0      438.54      395.00    237.43 o 
   1   5   0    31811.63    29119.92    463.54 o 
   2   5   0     2539.21     2649.01    200.14 o 
   3   5   0    11740.82    11736.51    337.20 o 
   4   5   0     2320.85     2673.66    218.75 o 
   5   5   0      225.30      383.88    157.99 o 
   6   5   0     2313.66     2715.58    236.84 o 
   7   5   0     6096.68     6906.33    316.57 o 
   8   5   0      332.04      452.24    167.08 o 
   9   5   0    15249.07    15613.79    627.50 o 
  10   5   0      261.16      222.76    239.16 o 
   0   6   0     9068.19     8079.08    424.50 o 
   1   6   0     5479.41     5282.47    328.39 o 
   2   6   0    10413.80     9986.92    338.48 o 
   3   6   0     8789.56     8579.38    310.10 o 
   4   6   0      627.06      500.43    164.75 o 
   5   6   0     9708.15    11337.52    380.31 o 
   6   6   0     1129.34     1277.30    210.26 o 
   7   6   0     7944.50     8790.46    422.09 o 
   8   6   0     3695.97     4306.86    400.29 o 
   9   6   0       73.12      160.11    166.71 o 
   1   7   0      218.97      261.64    151.02 o 
   2   7   0     9925.95     9807.30    426.24 o 
   3   7   0       78.99       29.02    156.60 o 
   4   7   0    13595.09    14049.47    411.94 o 
   5   7   0       60.66      -34.72    159.17 o 
   6   7   0    17603.60    19684.10    705.49 o 
   7   7   0      178.77      149.12    187.21 o 
   8   7   0     4735.52     5286.21    420.47 o 
   0   8   0    10126.91     8699.65    490.07 o 
   1   8   0     1278.64      958.92    193.74 o 
   2   8   0     4034.95     3413.05    263.37 o 
   3   8   0     6356.21     6230.30    326.05 o 
   4   8   0      412.85      522.14    185.32 o 
   5   8   0     5799.64     5761.34    402.65 o 
   6   8   0      721.65      660.45    262.35 o 
   1   9   0    10244.03     7273.38    660.79 o 
   2   9   0      114.88       84.14    232.77 o 
 -11   0   1       15.21     -107.25    215.05 o 
  -9   0   1     4056.31     3693.53    384.80 o 
  -7   0   1    33575.95    30977.36    789.70 o 
  -5   0   1    53450.05    51591.99   3373.07 o 
  -3   0   1    26091.61    24879.12   3311.01 o 
   1   0   1    28296.97    27461.14   1917.11 o 
   5   0   1    42624.39    43555.77    853.82 o 
   7   0   1     5842.03     5686.18    405.94 o 
   9   0   1      121.67      286.13    221.64 o 
  11   0   1     7422.75     7226.96    545.13 o 
 -12   1   1      416.88      468.81    206.28 o 
 -11   1   1     7085.71     6638.14    367.84 o 
 -10   1   1     1225.43     1316.18    214.18 o 
  -9   1   1     4386.12     3964.31    278.61 o 
  -8   1   1    17051.20    16034.30    310.53 o 
  -7   1   1      363.93      387.36     95.04 o 
  -6   1   1    24251.76    22839.04    489.95 o 
  -5   1   1     3886.95     4031.23    184.74 o 
  -4   1   1    20604.48    19610.55   1023.94 o 
  -3   1   1    33348.73    33500.66   1492.24 o 
  -1   1   1    17250.90    16143.60   1611.45 o 
   0   1   1     1608.50     1479.66    291.01 o 
   1   1   1    15713.85    18482.14   2187.22 o 
   2   1   1    36400.29    35795.85   3054.08 o 
   3   1   1      113.74      190.18     56.39 o 
   4   1   1    56637.56    58693.41   1316.76 o 
   5   1   1     9491.27    10342.96    410.04 o 
   6   1   1     9461.59     8697.40    322.27 o 
   7   1   1     9797.98     9327.98    351.56 o 
   8   1   1      347.50      440.76    154.52 o 
   9   1   1    10005.17     9641.16    400.18 o 
  10   1   1     2267.06     2080.61    258.40 o 
  11   1   1     2368.17     2297.63    281.27 o 
  12   1   1     6376.89     6065.89    388.99 o 
 -12   2   1    11550.74    10529.86    464.76 o 
 -11   2   1       17.69       92.06    180.05 o 
 -10   2   1    13923.44    12880.12    484.53 o 
  -9   2   1     1129.52     1204.33    210.09 o 
  -8   2   1    12231.00    10982.75    345.85 o 
  -7   2   1      886.73      903.61    125.99 o 
  -6   2   1       14.64       68.72     68.59 o 
  -5   2   1     2093.38     2233.80    163.97 o 
  -4   2   1    25855.45    25022.93    366.85 o 
  -3   2   1     3120.37     3505.14    384.42 o 
  -2   2   1    58376.88    60297.68   3713.94 o 
  -1   2   1     5315.77     6026.52    401.64 o 
   1   2   1     1183.65     1356.61    256.70 o 
   2   2   1    19429.66    19709.19   1145.09 o 
   3   2   1     2123.85     2303.91    181.77 o 
   4   2   1      962.59     1049.37    106.48 o 
   5   2   1      499.37      648.33    102.36 o 
   6   2   1    15749.76    16784.59    653.29 o 
   7   2   1      233.59      307.07    134.64 o 
   8   2   1    19316.93    18114.79    515.95 o 
   9   2   1       19.11       92.85    160.40 o 
  10   2   1    14898.58    14135.06    503.44 o 
  11   2   1      317.60      264.46    201.57 o 
  12   2   1     2086.91     2416.41    318.15 o 
 -12   3   1      104.99      -25.25    191.12 o 
 -11   3   1     8151.89     8048.08    417.59 o 
 -10   3   1      668.53      689.60    216.08 o 
  -9   3   1     8461.35     8109.86    419.26 o 
  -8   3   1     1252.58     1173.93    153.52 o 
  -7   3   1     1722.15     1834.37    150.89 o 
  -6   3   1    12857.75    11949.99    641.61 o 
  -5   3   1     8583.19     8985.54    296.05 o 
  -4   3   1     8551.88     9148.91    261.63 o 
  -3   3   1    20941.93    21635.70    642.02 o 
  -2   3   1       15.58       65.77     79.96 o 
  -1   3   1    36244.42    32718.99   1730.18 o 
   0   3   1      127.74      149.64     69.34 o 
   1   3   1    38709.51    37551.06   2057.68 o 
   2   3   1     8683.89     9068.51    379.19 o 
   3   3   1      772.13     1033.22    143.31 o 
   4   3   1    10632.73    10537.83   1002.45 o 
   5   3   1     7057.17     6935.45    587.73 o 
   6   3   1     2100.19     2124.72    174.68 o 
   7   3   1    19486.82    18533.45    822.41 o 
   8   3   1      242.09      227.15    119.90 o 
   9   3   1    20754.83    19509.33    590.94 o 
  10   3   1      819.20      836.04    241.41 o 
  11   3   1     5377.54     4925.01    366.88 o 
 -11   4   1      427.67      560.35    233.38 o 
 -10   4   1     1844.73     2132.39    294.63 o 
  -9   4   1     3933.10     3560.26    268.33 o 
  -8   4   1     2119.31     2159.03    210.89 o 
  -7   4   1    20266.68    20530.07    709.25 o 
  -6   4   1       11.23       -8.29    131.22 o 
  -5   4   1    29308.21    31770.16    510.68 o 
  -4   4   1     4990.86     5318.36    247.87 o 
  -3   4   1     2222.72     2248.24    183.12 o 
  -2   4   1     5291.08     5208.94    218.10 o 
  -1   4   1     1223.94     1338.33    137.44 o 
   0   4   1    10103.32     9176.63    276.14 o 
   1   4   1    19787.24    18961.54    684.12 o 
   2   4   1     2931.26     2783.64    219.00 o 
   3   4   1    46506.12    43470.59   3230.76 o 
   4   4   1      710.93      921.37    156.70 o 
   5   4   1    21722.57    22125.02    625.48 o 
   6   4   1      773.13      819.64    160.79 o 
   7   4   1      877.26      995.39    168.69 o 
   8   4   1     2278.39     2566.17    304.40 o 
   9   4   1      165.41      220.99    205.14 o 
  10   4   1     1749.06     1733.88    294.66 o 
  11   4   1     6377.03     6555.76    427.23 o 
 -10   5   1     1803.81     1734.15    300.50 o 
  -9   5   1     1702.58     1666.08    216.33 o 
  -8   5   1     9793.47    10473.25    375.92 o 
  -7   5   1      163.82      150.05    132.11 o 
  -6   5   1    28573.48    31234.48    719.47 o 
  -5   5   1      167.30      242.48    169.24 o 
  -4   5   1    16833.02    18735.96    673.25 o 
  -3   5   1     1826.57     2163.11    197.42 o 
  -2   5   1     2976.64     3004.41    206.81 o 
  -1   5   1     3179.10     3078.68    203.90 o 
   0   5   1     2948.16     2677.05    195.07 o 
   1   5   1     2087.54     2088.29    191.05 o 
   2   5   1    24198.82    22578.83    438.37 o 
   3   5   1      375.23      525.21    154.35 o 
   4   5   1    28000.34    29443.17    692.50 o 
   5   5   1      126.55      158.12    152.74 o 
   6   5   1    12704.22    13333.80    393.48 o 
   7   5   1      782.89     1127.08    195.62 o 
   8   5   1     1304.65     1623.65    239.98 o 
   9   5   1      878.60     1208.73    288.83 o 
  10   5   1     2374.36     2791.99    361.64 o 
  -9   6   1     1140.20     1380.77    225.65 o 
  -8   6   1     2933.89     3413.32    291.69 o 
  -7   6   1     6563.12     7625.32    460.54 o 
  -6   6   1      174.52      102.57    162.51 o 
  -5   6   1     4059.27     5054.80    281.25 o 
  -4   6   1     7587.84     7877.62    318.84 o 
  -3   6   1     1453.74     1519.77    195.45 o 
  -2   6   1    19050.10    17409.57    690.41 o 
  -1   6   1       92.30       48.79    124.08 o 
   0   6   1    14898.32    13722.01    363.57 o 
   1   6   1     8599.05     7811.51    294.50 o 
   2   6   1     3570.78     3380.88    234.21 o 
   3   6   1    10785.86    10756.19    353.51 o 
   4   6   1      590.89      650.41    180.84 o 
   5   6   1     3802.78     4116.50    278.79 o 
   6   6   1     8469.62     9443.47    361.74 o 
   7   6   1     2183.46     2308.62    335.32 o 
   8   6   1     9405.43    10874.56    442.54 o 
   9   6   1       73.82      147.20    246.63 o 
  -8   7   1       22.08      130.72    207.67 o 
  -7   7   1      781.05     1306.26    315.49 o 
  -6   7   1       29.19       -4.04    161.16 o 
  -5   7   1     2899.24     3201.83    254.79 o 
  -4   7   1      768.36      788.82    179.91 o 
  -3   7   1    15994.00    15503.71    593.31 o 
  -2   7   1      384.44      258.34    159.01 o 
  -1   7   1    18785.66    16282.21    415.77 o 
   0   7   1        9.53      -45.86    141.65 o 
   1   7   1    11828.11    11079.68    373.99 o 
   2   7   1       24.02      -52.69    140.82 o 
   3   7   1     1207.22     1167.33    200.19 o 
   4   7   1      742.54      743.54    192.28 o 
   5   7   1     5133.44     5685.62    324.38 o 
   6   7   1      109.39      183.34    189.46 o 
   7   7   1    10586.91    12753.46    520.54 o 
   8   7   1       46.31      -64.88    200.55 o 
  -6   8   1       10.22      123.90    228.59 o 
  -5   8   1     5645.25     5601.71    413.65 o 
  -4   8   1     3678.17     3802.12    508.84 o 
  -3   8   1     2891.81     2597.63    317.01 o 
  -2   8   1    10610.48     9530.44    547.92 o 
  -1   8   1       63.79      109.83    165.03 o 
   0   8   1     6650.76     5837.85    312.44 o 
   1   8   1     2792.90     2025.42    243.84 o 
   2   8   1     3363.97     2810.92    266.21 o 
   3   8   1     6112.24     5645.71    304.03 o 
   4   8   1      307.55      326.79    189.14 o 
   5   8   1     5269.42     5436.37    337.22 o 
   6   8   1     2335.80     2444.77    269.69 o 
  -2   9   1     1101.89      915.75    279.70 o 
  -1   9   1      325.04      124.58    243.14 o 
   0   9   1     2342.94     1777.28    316.60 o 
   1   9   1      247.26        0.27    220.66 o 
   2   9   1    11017.03     9542.84   1088.13 o 
 -12   0   2    10029.41     8986.07    603.36 o 
 -10   0   2     9993.25     9970.04    574.87 o 
  -8   0   2     2547.95     2679.35    178.08 o 
  -6   0   2    11501.45    11324.53    278.69 o 
  -4   0   2    31329.96    31649.56   1240.35 o 
   2   0   2      163.97      450.97    150.86 o 
   4   0   2     6336.18     7053.08    361.71 o 
   6   0   2    29948.55    26960.11    759.58 o 
   8   0   2    22853.07    21030.43    767.93 o 
  10   0   2     5780.93     5364.25    488.45 o 
  12   0   2      149.18      281.36    278.87 o 
 -12   1   2       26.30       23.73    179.58 o 
 -11   1   2     8461.11     7968.50    386.77 o 
 -10   1   2     4429.29     4261.77    297.59 o 
  -9   1   2     1100.87     1075.20    192.18 o 
  -8   1   2     9693.83     9303.99    228.62 o 
  -7   1   2     1566.08     1658.75    111.52 o 
  -6   1   2    17797.95    17506.89    337.72 o 
  -5   1   2    15565.98    15890.12    550.42 o 
  -4   1   2     8287.96     8416.28    299.50 o 
  -3   1   2    49889.75    47851.44   1938.02 o 
  -1   1   2    52720.21    56244.27    936.24 o 
   0   1   2     9133.57    10131.96    442.75 o 
   2   1   2    42402.30    43676.32   1928.94 o 
   3   1   2     3769.49     4039.93    405.77 o 
   4   1   2    24721.42    25602.91   1482.86 o 
   5   1   2    23984.17    24298.98    343.42 o 
   6   1   2      836.11      858.78    156.86 o 
   7   1   2    20644.12    17987.93    540.07 o 
   8   1   2     1182.37     1085.30    346.01 o 
   9   1   2    12935.84    11500.46    434.19 o 
  10   1   2     4994.13     4694.42    337.17 o 
  11   1   2     1222.74     1399.24    263.86 o 
  12   1   2     5558.04     4856.74    364.54 o 
 -12   2   2     1072.51      946.47    237.82 o 
 -11   2   2     2842.36     3026.03    296.67 o 
 -10   2   2      208.92      332.27    168.58 o 
  -9   2   2    13299.52    12144.29    322.20 o 
  -8   2   2      445.27      464.57     96.20 o 
  -7   2   2    34200.96    30103.08    663.88 o 
  -6   2   2       90.72      114.93     70.13 o 
  -5   2   2    20462.65    19210.78    407.98 o 
  -4   2   2     9823.53    10270.23    501.08 o 
  -3   2   2       45.33      144.91     58.87 o 
  -2   2   2     1325.92     1373.37     92.25 o 
   1   2   2    58192.30    58428.84   3131.03 o 
   2   2   2     4509.83     5984.44    411.17 o 
   3   2   2    53539.46    52364.01   3710.59 o 
   4   2   2     2776.38     3116.56    139.01 o 
   5   2   2    17398.71    17387.16    285.01 o 
   6   2   2     2668.88     2986.09    189.67 o 
   7   2   2        3.75       66.90    143.08 o 
   8   2   2      100.08      -19.72    152.32 o 
   9   2   2     4582.04     4556.22    341.23 o 
  10   2   2      828.09      808.57    237.40 o 
  11   2   2    12927.41    12238.60    517.12 o 
  12   2   2      110.23      126.08    209.37 o 
 -12   3   2      392.70      431.13    220.17 o 
 -11   3   2     2523.26     2585.38    300.91 o 
 -10   3   2     5391.78     5667.43    363.75 o 
  -9   3   2     2496.30     2472.14    283.31 o 
  -8   3   2    18832.92    17254.89    878.56 o 
  -7   3   2      793.47      760.38    116.02 o 
  -6   3   2    18465.64    17122.75    747.68 o 
  -5   3   2     2826.88     2732.91    157.32 o 
  -4   3   2     4135.02     4014.52    258.09 o 
  -3   3   2     8054.32     8407.10    242.66 o 
  -2   3   2      167.81      295.81     85.25 o 
  -1   3   2    12073.98    12656.79    311.93 o 
   0   3   2    18435.16    17547.13    482.64 o 
   1   3   2      758.70      678.35    103.88 o 
   2   3   2    40368.63    38051.34   1648.09 o 
   3   3   2     2599.77     2557.49    213.43 o 
   4   3   2    21304.85    21328.54    501.25 o 
   5   3   2     1116.02     1199.90    162.25 o 
   6   3   2     4804.73     4869.48    186.89 o 
   7   3   2    11547.02    11431.16    397.64 o 
   8   3   2     1890.96     2255.61    276.63 o 
   9   3   2     2346.73     2516.12    293.63 o 
  10   3   2     7427.41     6818.83    397.19 o 
  11   3   2       82.57      -53.49    192.20 o 
 -11   4   2      235.28      214.28    211.51 o 
 -10   4   2     8295.99     7935.44    420.74 o 
  -9   4   2     2687.73     2535.70    294.64 o 
  -8   4   2      451.08      465.17    129.52 o 
  -7   4   2     4331.65     4321.33    218.58 o 
  -6   4   2     5148.28     5142.17    281.49 o 
  -5   4   2     2556.47     2708.82    215.44 o 
  -4   4   2    24623.52    24817.31   1057.67 o 
  -3   4   2       21.53       93.18     99.62 o 
  -2   4   2    49223.38    47236.86   1564.89 o 
  -1   4   2     2848.40     2805.73    224.87 o 
   0   4   2    22674.16    21774.99   1357.34 o 
   1   4   2     9963.95     9982.56    859.25 o 
   2   4   2        6.43       18.20    109.75 o 
   3   4   2     5035.73     4504.17    434.93 o 
   4   4   2     8678.29     8581.42    457.52 o 
   5   4   2     1918.49     1693.91    192.34 o 
   6   4   2    20781.11    21168.59    969.11 o 
   7   4   2      282.25      299.14    162.85 o 
   8   4   2    17075.31    18162.04   1632.22 o 
   9   4   2     1244.62     1246.73    270.02 o 
  10   4   2     4540.25     4106.41    364.89 o 
  11   4   2     1401.63     1546.58    291.19 o 
 -10   5   2      158.00      203.79    215.03 o 
  -9   5   2     1937.36     2320.92    237.09 o 
  -8   5   2      859.67     1194.32    176.19 o 
  -7   5   2      400.96      550.05    148.15 o 
  -6   5   2      914.73     1168.98    176.66 o 
  -5   5   2    14810.83    16759.77    433.94 o 
  -4   5   2      265.60      295.79    137.05 o 
  -3   5   2    31845.91    31595.04    487.17 o 
  -2   5   2       36.84       18.80    102.29 o 
  -1   5   2    16976.62    15726.16    352.05 o 
   0   5   2      973.77      948.10    150.47 o 
   1   5   2     7723.69     7404.54    403.29 o 
   2   5   2     2120.83     2267.29    251.34 o 
   3   5   2     1098.41     1187.75    185.69 o 
   4   5   2      296.95      240.11    151.31 o 
   5   5   2    18493.21    18542.72    465.57 o 
   6   5   2      140.24      273.25    161.02 o 
   7   5   2    20193.49    22295.65    560.84 o 
   8   5   2       18.77      -21.94    166.17 o 
   9   5   2     7776.01     8431.94    481.68 o 
  10   5   2      765.38      675.74    350.56 o 
  -9   6   2     7011.77     7497.87    427.55 o 
  -8   6   2      122.52      149.12    188.78 o 
  -7   6   2    13886.92    15565.27    537.96 o 
  -6   6   2      890.62     1010.81    178.03 o 
  -5   6   2     6401.07     6865.20    399.19 o 
  -4   6   2     9365.17     9708.75    397.86 o 
  -3   6   2      530.48      428.72    141.04 o 
  -2   6   2     5754.21     5567.15    258.10 o 
  -1   6   2     5337.16     4765.79    248.28 o 
   0   6   2     3770.81     3808.57    244.69 o 
   1   6   2    19995.88    19320.87    510.61 o 
   2   6   2      245.18      195.24    149.86 o 
   3   6   2    16855.70    17521.91    814.01 o 
   4   6   2     3061.90     3445.98    268.04 o 
   5   6   2     7351.71     8458.51    355.70 o 
   6   6   2     2680.40     2849.92    256.00 o 
   7   6   2       42.27       17.68    187.93 o 
   8   6   2     3556.06     4532.36    356.75 o 
   9   6   2     3322.17     4150.55    417.66 o 
  -8   7   2     9831.31    11043.96    516.69 o 
  -7   7   2        3.83      -24.74    170.73 o 
  -6   7   2    11300.49    12794.30    820.73 o 
  -5   7   2      129.80      291.45    247.30 o 
  -4   7   2     4331.85     4280.44    353.88 o 
  -3   7   2       69.26      168.21    150.98 o 
  -2   7   2      574.54      614.15    163.43 o 
  -1   7   2      149.14      310.31    154.93 o 
   0   7   2    11894.51    11002.74    437.11 o 
   1   7   2       44.95       34.82    146.13 o 
   2   7   2    18831.87    17544.53    847.72 o 
   3   7   2       60.85      -38.02    157.40 o 
   4   7   2    14103.14    14837.81    798.21 o 
   5   7   2       61.86      126.59    176.94 o 
   6   7   2      939.09     1055.70    225.82 o 
   7   7   2       44.75      109.50    217.37 o 
  -6   8   2     1294.96     1677.61    268.96 o 
  -5   8   2     5330.43     5084.46    430.93 o 
  -4   8   2     4687.03     3992.18    355.90 o 
  -3   8   2      173.42      294.09    242.44 o 
  -2   8   2     5960.58     5069.72    429.57 o 
  -1   8   2     3884.16     3237.21    448.47 o 
   0   8   2     3193.38     2354.96    311.76 o 
   1   8   2     5619.08     4842.40    478.33 o 
   2   8   2      103.18       80.79    167.74 o 
   3   8   2    11345.58    11242.77    462.75 o 
   4   8   2     1605.43     1441.86    234.54 o 
   5   8   2     2937.72     3003.32    279.79 o 
  -2   9   2        7.31       27.90    258.53 o 
  -1   9   2    11387.55     9647.90    555.65 o 
   0   9   2       61.39       96.14    243.09 o 
   1   9   2     1784.49     1225.60    296.18 o 
 -11   0   3    10604.73    10955.00    621.37 o 
  -9   0   3    22027.24    20265.99    708.76 o 
  -7   0   3    32081.85    31462.69    645.77 o 
  -5   0   3     3022.72     2779.16    167.51 o 
  -3   0   3    28446.04    28971.63   1910.40 o 
  -1   0   3    38747.59    39436.37   2555.83 o 
   3   0   3    43778.40    44000.13   1209.43 o 
   5   0   3     1560.43     1778.33    272.49 o 
   7   0   3     5368.88     4835.76    415.09 o 
   9   0   3    15062.44    14378.64    703.33 o 
  11   0   3    14910.70    14281.97    741.62 o 
 -12   1   3     2453.59     2566.64    550.41 o 
 -11   1   3     3656.38     3477.59    293.01 o 
 -10   1   3     9068.73     8834.12    383.88 o 
  -9   1   3      123.23      154.90    103.82 o 
  -8   1   3     8747.45     8763.59    212.30 o 
  -7   1   3     1479.91     1579.79    113.73 o 
  -6   1   3    16984.53    16754.99    412.71 o 
  -5   1   3    13547.27    13600.96    398.51 o 
  -4   1   3       38.43       60.36     48.14 o 
  -3   1   3    42858.97    45476.61   1167.58 o 
  -2   1   3    15590.27    16847.09    683.85 o 
   0   1   3    26196.91    27908.49   1370.12 o 
   1   1   3     1631.62     1832.01    143.51 o 
   2   1   3    49868.36    51819.39   1202.42 o 
   3   1   3     4499.45     4428.98    232.12 o 
   4   1   3     6054.04     6382.70    338.01 o 
   5   1   3    22374.57    21041.30    668.60 o 
   6   1   3        4.21        4.21     77.47 o 
   7   1   3    11496.63    11271.24    414.65 o 
   8   1   3     7691.71     7140.04    365.19 o 
   9   1   3     2224.42     2273.29    271.43 o 
  10   1   3     8931.26     8190.43    419.32 o 
  11   1   3       37.62      -69.14    187.00 o 
  12   1   3     5446.58     5561.36    403.97 o 
 -12   2   3     8728.34     8508.57    415.75 o 
 -11   2   3      394.80      491.45    189.80 o 
 -10   2   3     1736.28     1850.11    241.97 o 
  -9   2   3     1259.19     1520.28    164.82 o 
  -8   2   3     2045.93     2027.58    138.62 o 
  -7   2   3      255.58      319.68     85.75 o 
  -6   2   3    18595.61    18153.13    416.41 o 
  -5   2   3     1078.40     1114.50    101.43 o 
  -4   2   3    50387.35    47448.98   1155.24 o 
  -3   2   3     1515.07     1628.34    102.71 o 
  -2   2   3    39520.73    38257.94   1268.69 o 
  -1   2   3      213.30      417.80     77.19 o 
   0   2   3      136.47      509.79     59.47 o 
   1   2   3     3469.90     3857.46    131.22 o 
   2   2   3     3175.25     3331.66    133.73 o 
   3   2   3     2427.05     2728.79    181.31 o 
   4   2   3    31802.57    31397.08   1438.00 o 
   5   2   3      492.44      661.40     81.41 o 
   6   2   3    40307.81    37949.03    519.60 o 
   7   2   3       55.38       46.64    102.53 o 
   8   2   3    10493.68     9711.18    459.03 o 
   9   2   3      994.08     1124.93    238.84 o 
  10   2   3     1138.77     1206.80    253.58 o 
  11   2   3      433.98      181.75    210.48 o 
 -12   3   3      416.43      388.33    224.76 o 
 -11   3   3     3495.18     3884.95    334.48 o 
 -10   3   3     2050.64     2114.06    271.87 o 
  -9   3   3       21.52       70.29    118.65 o 
  -8   3   3     4287.54     4330.76    316.92 o 
  -7   3   3     7618.12     7464.60    249.01 o 
  -6   3   3     3310.03     2956.28    161.41 o 
  -5   3   3    28054.38    26421.21   1150.37 o 
  -4   3   3      173.38      269.99     90.00 o 
  -3   3   3    42810.73    38493.45   1504.81 o 
  -2   3   3     4051.66     4132.41    189.18 o 
  -1   3   3    16625.77    18136.26   1610.68 o 
   0   3   3     5547.75     5811.39    317.82 o 
   1   3   3       63.97      195.71     91.86 o 
   2   3   3    13138.02    13815.96    281.30 o 
   3   3   3    13056.06    13853.71    866.89 o 
   4   3   3     4306.83     4407.98    193.13 o 
   5   3   3    31147.33    31781.26    938.84 o 
   6   3   3     1117.58     1146.87    118.43 o 
   7   3   3    17008.32    15915.10    452.60 o 
   8   3   3     1527.75     1817.11    273.50 o 
   9   3   3     2690.30     2691.66    311.12 o 
  10   3   3     2839.33     2884.05    334.46 o 
  11   3   3       23.83       56.05    210.34 o 
 -11   4   3     6583.97     7051.45    626.47 o 
 -10   4   3      266.68      207.71    194.33 o 
  -9   4   3    12041.39    11003.83    698.39 o 
  -8   4   3      289.06      293.69    118.02 o 
  -7   4   3    15744.95    15302.39    997.58 o 
  -6   4   3     2764.25     2809.62    186.96 o 
  -5   4   3     7261.93     7121.94    344.08 o 
  -4   4   3     5731.48     5510.35    263.85 o 
  -3   4   3     2396.91     2380.82    152.43 o 
  -2   4   3     2698.37     2722.05    167.12 o 
  -1   4   3    32024.35    31018.11   1476.57 o 
   0   4   3       28.38       48.35     93.06 o 
   1   4   3    22084.64    21328.55    675.02 o 
   2   4   3      810.65      991.62    151.65 o 
   3   4   3    31276.87    30756.21   1872.46 o 
   4   4   3     3553.47     3526.97    252.63 o 
   5   4   3     3621.95     4099.93    226.76 o 
   6   4   3     5121.57     4943.43    213.28 o 
   7   4   3     3251.01     3570.46    269.68 o 
   8   4   3     2262.64     2754.68    432.65 o 
   9   4   3     5688.75     5506.81    393.74 o 
  10   4   3      203.55       15.05    213.32 o 
 -10   5   3    10329.89    11214.54    719.69 o 
  -9   5   3        4.46       59.75    153.24 o 
  -8   5   3    11375.37    12194.78    620.60 o 
  -7   5   3      262.84      470.55    140.65 o 
  -6   5   3     5002.31     4970.25    415.99 o 
  -5   5   3     2866.51     3440.17    218.38 o 
  -4   5   3      135.26      165.16    110.77 o 
  -3   5   3     1054.34     1201.20    155.29 o 
  -2   5   3    14879.85    14474.40    525.32 o 
  -1   5   3      207.85      324.63    124.88 o 
   0   5   3    30224.79    28984.95   1665.70 o 
   1   5   3       67.49       95.73    118.82 o 
   2   5   3    22042.74    21200.95   1755.41 o 
   3   5   3     3187.24     3137.42    407.61 o 
   4   5   3    11444.17    11505.04    649.64 o 
   5   5   3      599.16      599.03    191.12 o 
   6   5   3     1987.51     2245.58    201.64 o 
   7   5   3     1788.38     1647.88    240.39 o 
   8   5   3     8356.22     9117.25    496.34 o 
   9   5   3       95.82       28.85    229.02 o 
  -9   6   3     6052.27     6498.56    850.27 o 
  -8   6   3       82.37       14.98    149.91 o 
  -7   6   3     3172.81     3660.68    332.94 o 
  -6   6   3     7314.25     7297.85    580.67 o 
  -5   6   3      891.47      876.71    198.88 o 
  -4   6   3    15331.16    16341.91    606.42 o 
  -3   6   3      719.32      641.26    154.05 o 
  -2   6   3    10216.65     9442.40    303.27 o 
  -1   6   3    11527.50    11037.26    331.97 o 
   0   6   3     3536.20     3224.69    328.92 o 
   1   6   3     7547.69     7742.52    324.37 o 
   2   6   3     1432.53     1447.41    240.59 o 
   3   6   3     2928.76     3363.19    289.00 o 
   4   6   3    10279.16    10755.82    533.07 o 
   5   6   3     2153.17     2555.34    436.66 o 
   6   6   3    10877.28    11918.39    554.79 o 
   7   6   3      296.55      248.14    241.16 o 
   8   6   3     5472.79     6098.69    456.83 o 
  -8   7   3        9.54       58.98    205.11 o 
  -7   7   3     2724.27     2904.35    295.68 o 
  -6   7   3      777.44     1134.87    228.01 o 
  -5   7   3    16076.20    17702.89   1183.87 o 
  -4   7   3       27.88      -18.36    225.18 o 
  -3   7   3    18750.00    18049.23    958.84 o 
  -2   7   3      388.79      519.46    228.22 o 
  -1   7   3     6440.35     5307.29    377.35 o 
   0   7   3       96.25       23.10    151.55 o 
   1   7   3       54.29      -92.60    143.67 o 
   2   7   3      327.48      439.22    177.95 o 
   3   7   3     7811.58     7862.20    543.66 o 
   4   7   3       23.96      -22.28    168.36 o 
   5   7   3    17187.90    19157.21    933.30 o 
   6   7   3       18.23     -130.22    190.95 o 
   7   7   3    11324.93    12416.51    493.36 o 
  -6   8   3     3372.57     3366.73    453.08 o 
  -5   8   3      579.84      847.63    236.36 o 
  -4   8   3     9798.20    10030.30    793.99 o 
  -3   8   3      681.51      943.29    297.32 o 
  -2   8   3     2940.58     2560.59    330.14 o 
  -1   8   3     3775.07     3169.25    346.19 o 
   0   8   3      587.26      540.20    251.43 o 
   1   8   3     8308.65     7208.52    494.91 o 
   2   8   3      906.77      570.45    250.63 o 
   3   8   3     4219.55     4005.87    433.80 o 
   4   8   3     4953.07     5245.13    365.23 o 
   5   8   3       79.12       53.24    208.28 o 
 -12   0   4     3512.35     3780.86    450.76 o 
 -10   0   4       39.33        1.07    204.34 o 
  -8   0   4    22599.87    22515.18    465.01 o 
  -6   0   4    39928.42    39164.04    558.62 o 
  -4   0   4    22925.38    22985.53    614.54 o 
  -2   0   4    64523.13    65642.88    603.02 o 
   0   0   4    16607.99    19588.41   1271.89 o 
   2   0   4    46681.61    46990.89   1823.45 o 
   4   0   4    36419.60    38547.85    571.54 o 
   6   0   4    47451.54    43429.23   1030.95 o 
   8   0   4     7783.06     7018.43    516.73 o 
  10   0   4     2021.67     1821.52    405.26 o 
 -12   1   4     2086.02     2173.30    278.38 o 
 -11   1   4     1046.03     1238.28    219.67 o 
 -10   1   4     6586.18     6344.82    337.30 o 
  -9   1   4      678.70      846.94    112.33 o 
  -8   1   4     3171.78     3318.84    173.58 o 
  -7   1   4    15784.73    15401.27    271.10 o 
  -6   1   4      958.95      935.92     97.24 o 
  -5   1   4    16291.57    15918.61    376.60 o 
  -4   1   4     2695.21     2929.19    178.93 o 
  -3   1   4    26901.08    27950.56    896.71 o 
  -2   1   4    17375.07    18724.91    974.74 o 
  -1   1   4     4975.33     5687.28    289.55 o 
   0   1   4    20242.85    20430.64   1179.93 o 
   1   1   4    17741.28    18024.09    353.34 o 
   2   1   4    10458.03    10607.17    193.04 o 
   3   1   4    10808.87    10718.30    198.29 o 
   4   1   4       85.03      119.66     57.75 o 
   5   1   4    21190.62    20992.29    482.86 o 
   6   1   4     2781.82     2971.14    240.16 o 
   7   1   4    10448.47    10377.06    425.99 o 
   8   1   4     7281.20     6822.63    380.51 o 
   9   1   4      153.64       75.26    181.10 o 
  10   1   4     5241.56     5508.02    389.32 o 
  11   1   4     2006.36     2369.13    326.61 o 
 -12   2   4       35.93      121.12    177.17 o 
 -11   2   4    12046.97    11986.65    672.48 o 
 -10   2   4      219.16      186.60    160.57 o 
  -9   2   4    22241.33    21689.06    493.66 o 
  -8   2   4      983.33     1097.83    121.99 o 
  -7   2   4     7207.80     6616.98    213.51 o 
  -6   2   4     1297.69     1473.78    117.44 o 
  -5   2   4      288.48      388.82     80.79 o 
  -4   2   4      411.72      391.86     77.53 o 
  -3   2   4    17254.13    17610.62    327.63 o 
  -2   2   4     1063.60     1309.51    201.52 o 
  -1   2   4    60555.10    64531.22   4070.98 o 
   0   2   4      641.16      928.54    103.51 o 
   1   2   4    41120.86    41215.20   1189.65 o 
   2   2   4      719.24      975.96    130.94 o 
   3   2   4    12037.41    12422.51    542.35 o 
   4   2   4     2378.48     2488.85    135.13 o 
   5   2   4      291.95      339.43     76.69 o 
   6   2   4     1104.66     1351.27    161.36 o 
   7   2   4    13471.43    12859.22    900.54 o 
   8   2   4      365.60      415.30    198.35 o 
   9   2   4    19963.11    18826.72    647.89 o 
  10   2   4      132.39      250.26    213.55 o 
  11   2   4     9100.26     8199.04    463.08 o 
 -12   3   4     4002.20     4815.64    548.41 o 
 -11   3   4      922.30     1231.73    249.07 o 
 -10   3   4    12333.81    11890.18    500.40 o 
  -9   3   4     2205.71     2369.34    214.72 o 
  -8   3   4     9402.07     9637.59    266.34 o 
  -7   3   4     2670.63     2688.57    167.45 o 
  -6   3   4      683.15      795.52    112.32 o 
  -5   3   4     5960.10     5641.96    193.34 o 
  -4   3   4     3705.54     3558.09    250.25 o 
  -3   3   4     7561.20     7504.99    366.50 o 
  -2   3   4    32687.59    34858.92   1993.24 o 
  -1   3   4     1578.73     1977.40    178.73 o 
   0   3   4    62199.59    67885.92   2400.87 o 
   1   3   4     4657.03     5157.39    179.61 o 
   2   3   4    15546.42    16334.71    304.23 o 
   3   3   4     7643.48     8163.98    296.22 o 
   4   3   4       96.07      214.43     84.10 o 
   5   3   4     3968.60     4246.90    187.44 o 
   6   3   4     4216.08     4311.36    182.06 o 
   7   3   4     5625.55     5457.03    269.64 o 
   8   3   4    19005.46    19411.62    625.40 o 
   9   3   4        8.23      -30.32    197.40 o 
  10   3   4    11352.39    11334.34    522.54 o 
  11   3   4      401.59      242.46    238.57 o 
 -11   4   4     2602.35     2714.51    463.78 o 
 -10   4   4        7.71      -15.50    157.54 o 
  -9   4   4     2881.62     2652.63    279.98 o 
  -8   4   4     7725.55     7704.80    458.66 o 
  -7   4   4      393.97      425.34    121.73 o 
  -6   4   4    14409.61    14507.41    830.98 o 
  -5   4   4       44.67       11.50     97.79 o 
  -4   4   4    23187.54    24380.84    710.31 o 
  -3   4   4     2815.08     2928.50    202.74 o 
  -2   4   4     6169.30     5817.08    387.33 o 
  -1   4   4     5541.99     6000.94    341.98 o 
   0   4   4     1895.44     2090.28    146.87 o 
   1   4   4     5015.48     5198.87    201.61 o 
   2   4   4    10716.21    10458.13    413.26 o 
   3   4   4      884.39     1007.80    149.41 o 
   4   4   4    22022.04    23340.33    693.72 o 
   5   4   4      244.22      296.79    114.77 o 
   6   4   4    18772.44    18844.48    475.34 o 
   7   4   4     1511.06     1562.93    218.53 o 
   8   4   4     2445.25     2946.78    342.49 o 
   9   4   4     3286.50     4361.76    543.57 o 
  10   4   4      899.80      921.33    280.69 o 
 -10   5   4     1063.33     1430.55    254.38 o 
  -9   5   4     2847.50     2929.45    316.46 o 
  -8   5   4     2256.94     2587.82    242.36 o 
  -7   5   4    10663.31    10236.74    373.64 o 
  -6   5   4       82.35      179.86    135.48 o 
  -5   5   4    24062.42    22772.02    517.72 o 
  -4   5   4      609.16      714.72    162.22 o 
  -3   5   4    20991.90    20918.25    488.49 o 
  -2   5   4      827.18     1038.90    127.06 o 
  -1   5   4     1946.27     1907.23    191.15 o 
   0   5   4     4805.48     5097.83    213.27 o 
   1   5   4     5946.25     6150.02    257.25 o 
   2   5   4     1415.35     1435.13    164.60 o 
   3   5   4    25374.57    25316.63    460.68 o 
   4   5   4       61.01      135.09    125.97 o 
   5   5   4    20309.47    21048.25    440.68 o 
   6   5   4       68.85       62.66    115.41 o 
   7   5   4     7752.61     8280.64    389.63 o 
   8   5   4     2246.05     2372.43    343.99 o 
   9   5   4      370.70      308.27    246.12 o 
  -9   6   4     7578.53     8630.43    459.28 o 
  -8   6   4     2102.91     2242.05    257.44 o 
  -7   6   4     2324.01     2634.47    259.50 o 
  -6   6   4     7658.89     7500.89    359.94 o 
  -5   6   4      214.25      276.48    162.46 o 
  -4   6   4     6696.09     6357.45    340.18 o 
  -3   6   4     2460.48     2484.92    253.15 o 
  -2   6   4      276.72      259.57    162.69 o 
  -1   6   4    19801.23    18931.14    514.84 o 
   0   6   4        7.19       37.69    131.53 o 
   1   6   4    11646.59    12873.42    805.38 o 
   2   6   4     5469.89     5616.38    405.04 o 
   3   6   4     1383.26     1712.84    196.88 o 
   4   6   4     7773.41     8311.05    412.85 o 
   5   6   4       54.47       43.17    137.98 o 
   6   6   4     6341.09     6645.20    359.81 o 
   7   6   4     5175.63     5641.28    431.66 o 
   8   6   4     1339.63     1781.93    339.82 o 
  -8   7   4     6095.40     6996.08    385.70 o 
  -7   7   4       47.79       47.30    173.28 o 
  -6   7   4      112.07      325.86    192.09 o 
  -5   7   4      153.49      173.37    173.63 o 
  -4   7   4     1627.95     1962.01    264.83 o 
  -3   7   4       45.46       49.33    167.21 o 
  -2   7   4    17632.04    16730.81   1050.48 o 
  -1   7   4       33.33      113.81    170.65 o 
   0   7   4    23362.48    21330.62   1759.07 o 
   1   7   4       12.57      221.89    244.98 o 
   2   7   4     6975.75     5778.60    721.76 o 
   3   7   4        7.30       22.10    144.55 o 
   4   7   4     1167.56     1474.11    201.35 o 
   5   7   4      379.25      208.39    157.12 o 
   6   7   4     2983.42     3554.70    344.08 o 
  -5   8   4        9.43      199.76    186.45 o 
  -4   8   4     4668.89     5496.23    695.28 o 
  -3   8   4     2753.48     2807.89    305.87 o 
  -2   8   4     3439.76     2996.21    303.21 o 
  -1   8   4     7928.91     7358.02    638.01 o 
   0   8   4       80.08       62.43    183.00 o 
   1   8   4     5507.76     5338.73    560.13 o 
   2   8   4     4543.83     3975.68    422.77 o 
   3   8   4     1409.61     1412.53    246.32 o 
   4   8   4     6046.68     6653.18    508.01 o 
 -11   0   5     9797.82    10205.04    584.02 o 
  -9   0   5    13041.79    13512.73    398.93 o 
  -7   0   5     1539.98     1690.27    180.51 o 
  -5   0   5     9642.05     9669.94    358.52 o 
  -3   0   5    28329.45    27769.73    450.48 o 
  -1   0   5    46708.92    44405.55    531.84 o 
   1   0   5    39562.14    38342.89    768.10 o 
   3   0   5      404.41      498.29    107.91 o 
   5   0   5    10621.38    10371.57    325.59 o 
   7   0   5    18952.74    17034.40    759.45 o 
   9   0   5    20728.25    18999.10    855.00 o 
  11   0   5     5354.95     5500.07    579.60 o 
 -12   1   5     4229.67     4312.85    324.15 o 
 -11   1   5      204.49      225.91    169.31 o 
 -10   1   5     7828.29     7745.19    365.05 o 
  -9   1   5     4672.29     5066.37    200.67 o 
  -8   1   5     2718.59     2807.79    158.27 o 
  -7   1   5     8416.91     8236.36    366.54 o 
  -6   1   5     1574.26     1585.60    117.79 o 
  -5   1   5    14812.89    14711.93    299.00 o 
  -4   1   5    24212.31    24728.55    533.44 o 
  -3   1   5     1854.78     1896.99    129.48 o 
  -2   1   5    28436.50    29637.40    624.37 o 
  -1   1   5     3816.49     4047.21    298.42 o 
   0   1   5    31735.04    33212.18   1239.99 o 
   1   1   5    14535.72    14672.93    283.46 o 
   2   1   5     4862.42     4869.54    159.85 o 
   3   1   5    19106.98    19554.40    289.90 o 
   4   1   5     4630.96     4579.79    154.95 o 
   5   1   5     8903.57     8735.45    228.95 o 
   6   1   5    13407.12    12630.01    340.31 o 
   7   1   5      379.54      426.07    186.88 o 
   8   1   5    12597.46    12285.68    499.69 o 
   9   1   5     1028.25     1089.10    249.51 o 
  10   1   5     7120.36     6597.94    415.98 o 
  11   1   5     3185.21     3263.61    363.37 o 
 -12   2   5      130.37      278.77    189.48 o 
 -11   2   5     1688.65     1803.73    248.38 o 
 -10   2   5     3186.93     3030.02    215.03 o 
  -9   2   5       98.95       72.52     91.55 o 
  -8   2   5    19723.97    19197.58    620.39 o 
  -7   2   5      109.26      135.94     82.37 o 
  -6   2   5    30051.25    28033.82    536.63 o 
  -5   2   5       46.40       79.44     66.66 o 
  -4   2   5    17818.57    17629.12    357.83 o 
  -3   2   5     3469.40     3957.43    189.06 o 
  -2   2   5      778.25      958.76    112.82 o 
  -1   2   5     2238.57     2626.83    153.29 o 
   0   2   5    10870.52    11793.04    467.18 o 
   1   2   5       21.66       77.04     65.77 o 
   2   2   5    38978.30    38368.04   1010.89 o 
   3   2   5       70.55      153.90     71.66 o 
   4   2   5    43719.00    43733.67    951.64 o 
   5   2   5      134.24      229.19     79.54 o 
   6   2   5    11207.59    11430.11    343.79 o 
   7   2   5     1650.94     1618.26    261.77 o 
   8   2   5      227.07      190.23    192.15 o 
   9   2   5      155.47      277.86    209.88 o 
  10   2   5     5029.12     4737.60    379.11 o 
  11   2   5      135.32      -44.02    214.70 o 
 -11   3   5       80.31      331.44    307.80 o 
 -10   3   5     1082.91     1331.76    348.43 o 
  -9   3   5     3082.06     3007.78    251.29 o 
  -8   3   5     2691.51     2737.83    175.75 o 
  -7   3   5    20887.90    20856.84    360.27 o 
  -6   3   5       93.18      197.31     92.42 o 
  -5   3   5    18569.11    18087.84    657.85 o 
  -4   3   5     7440.45     7196.36    264.77 o 
  -3   3   5     3464.32     3557.89    231.01 o 
  -2   3   5     4387.69     4473.60    251.10 o 
  -1   3   5      155.06      152.64     93.90 o 
   0   3   5    10508.86    11784.95    446.70 o 
   1   3   5    26338.55    27645.19    953.88 o 
   2   3   5     2073.86     2225.84    153.04 o 
   3   3   5    31564.09    32836.88   1009.10 o 
   4   3   5     1883.99     2258.82    167.79 o 
   5   3   5    10695.21    10942.31    301.92 o 
   6   3   5     1432.14     1595.21    202.27 o 
   7   3   5     3378.58     3571.20    341.72 o 
   8   3   5     3808.83     3891.65    362.46 o 
   9   3   5      970.60     1134.34    269.65 o 
  10   3   5     2421.92     2742.15    359.73 o 
 -11   4   5     6655.07     7159.32    610.74 o 
 -10   4   5      584.15      555.97    193.39 o 
  -9   4   5     6637.53     6970.68    478.78 o 
  -8   4   5     3714.04     3723.00    251.03 o 
  -7   4   5      167.95      116.67    125.08 o 
  -6   4   5     6414.88     6079.73    279.96 o 
  -5   4   5     8808.42     7979.93    306.08 o 
  -4   4   5      365.29      370.49    126.40 o 
  -3   4   5    21476.04    21791.85    456.97 o 
  -2   4   5      420.05      289.51    119.58 o 
  -1   4   5    21640.39    23088.46    967.18 o 
   0   4   5      429.29      553.28    134.82 o 
   1   4   5    13904.17    14357.15    456.79 o 
   2   4   5     9540.58    10846.08    284.70 o 
   3   4   5       77.37      171.51    108.14 o 
   4   4   5     3284.49     3450.10    238.64 o 
   5   4   5    14427.01    14599.90    343.67 o 
   6   4   5     2043.39     2174.19    241.70 o 
   7   4   5    12585.23    13163.17    494.38 o 
   8   4   5      177.96      282.21    243.15 o 
   9   4   5    11557.83    11427.56    550.75 o 
 -10   5   5     6819.66     6869.39    943.30 o 
  -9   5   5      399.17      448.24    166.89 o 
  -8   5   5     3557.57     3601.26    271.37 o 
  -7   5   5      741.26      974.89    181.82 o 
  -6   5   5      414.75      533.21    163.87 o 
  -5   5   5     2502.47     2933.51    253.62 o 
  -4   5   5    12201.79    12239.48    399.12 o 
  -3   5   5      527.63      680.33    164.97 o 
  -2   5   5    33491.86    35056.04   1330.39 o 
  -1   5   5      130.30      190.10    131.55 o 
   0   5   5    22641.06    23350.72    514.49 o 
   1   5   5      551.07      732.27    130.28 o 
   2   5   5     4202.17     4458.61    228.07 o 
   3   5   5     1737.90     1865.81    186.67 o 
   4   5   5     1202.05     1529.12    177.84 o 
   5   5   5     1993.62     2311.34    220.41 o 
   6   5   5     8451.78     8503.63    393.38 o 
   7   5   5      298.47      347.93    186.29 o 
   8   5   5    13118.34    13593.21    591.16 o 
   9   5   5       90.32       47.69    254.34 o 
  -9   6   5     1870.26     1879.79    295.24 o 
  -8   6   5     6736.68     7311.11    365.87 o 
  -7   6   5        3.23      148.88    156.62 o 
  -6   6   5    11121.07    10744.93    546.72 o 
  -5   6   5     2198.91     1997.94    240.52 o 
  -4   6   5     5173.78     4613.02    298.60 o 
  -3   6   5     2669.70     2528.45    246.79 o 
  -2   6   5       23.66       32.88    137.43 o 
  -1   6   5     7037.13     7106.93    372.75 o 
   0   6   5     4941.06     4925.84    305.58 o 
   1   6   5     4020.88     3950.14    292.91 o 
   2   6   5    15065.09    15543.28    595.84 o 
   3   6   5       13.15      -89.28    126.99 o 
   4   6   5    12452.33    13098.27    383.81 o 
   5   6   5     1211.87     1374.12    194.64 o 
   6   6   5     3032.80     2731.98    292.47 o 
   7   6   5     5655.50     6451.56    503.73 o 
  -7   7   5    12092.76    12748.79    471.22 o 
  -6   7   5      321.00      351.19    194.31 o 
  -5   7   5    10617.33    10847.25    654.56 o 
  -4   7   5       88.15      193.32    178.61 o 
  -3   7   5     2627.40     2535.42    281.65 o 
  -2   7   5      166.40      143.37    168.16 o 
  -1   7   5      816.84      913.65    213.47 o 
   0   7   5        9.22       36.10    160.68 o 
   1   7   5     9621.59     9274.52    420.18 o 
   2   7   5      476.16      415.84    198.85 o 
   3   7   5    17076.07    17578.14    589.13 o 
   4   7   5        2.50     -199.94    178.48 o 
   5   7   5     8306.30     9424.67    568.45 o 
   6   7   5      452.57      562.17    239.83 o 
  -5   8   5      550.28      545.64    218.16 o 
  -4   8   5     2616.82     2528.88    306.96 o 
  -3   8   5     6117.92     5563.35    378.58 o 
  -2   8   5       27.88       53.65    179.66 o 
  -1   8   5     6814.92     7139.88    432.01 o 
   0   8   5     2010.99     1830.40    266.99 o 
   1   8   5     2729.43     2410.70    293.49 o 
   2   8   5     7681.34     7318.13    515.60 o 
   3   8   5       30.47     -111.47    180.83 o 
 -12   0   6     1078.69     1670.52    358.42 o 
 -10   0   6     7025.38     7808.30    429.70 o 
  -8   0   6    21611.97    21424.74    512.38 o 
  -6   0   6    16451.07    16018.90    402.74 o 
  -4   0   6     6179.06     5942.85    258.32 o 
  -2   0   6     5166.01     4757.49    217.73 o 
   0   0   6    22733.20    22327.76    579.91 o 
   2   0   6    38737.92    36703.15    781.76 o 
   4   0   6    23110.14    23240.88   1465.21 o 
   6   0   6     1191.66     1926.81    394.24 o 
   8   0   6     2716.09     2964.45    497.87 o 
  10   0   6    12768.81    12762.82    833.97 o 
 -12   1   6     4390.73     4672.40    332.66 o 
 -11   1   6     2615.21     2916.95    287.10 o 
 -10   1   6     3217.73     3219.25    223.26 o 
  -9   1   6    10168.47    10558.27    426.28 o 
  -8   1   6      151.47      193.85     92.07 o 
  -7   1   6    13844.02    13521.48    459.93 o 
  -6   1   6     4706.65     4594.28    189.92 o 
  -5   1   6     8505.26     8324.37    200.33 o 
  -4   1   6    19978.17    19613.89    571.72 o 
  -3   1   6      121.01      176.79     86.42 o 
  -2   1   6    19001.10    17851.88    811.31 o 
  -1   1   6    15381.79    14824.81   1033.87 o 
   0   1   6     9230.02     9527.91    418.06 o 
   1   1   6    31167.32    30664.56   1283.42 o 
   2   1   6       12.82       51.09     65.13 o 
   3   1   6    26977.70    27525.16    365.74 o 
   4   1   6     6100.75     6345.35    194.12 o 
   5   1   6     4072.96     4288.90    196.76 o 
   6   1   6    12285.41    11719.89    324.37 o 
   7   1   6        6.18       21.27    177.48 o 
   8   1   6     7027.06     7052.55    424.19 o 
   9   1   6     4132.05     4260.73    396.09 o 
  10   1   6     1835.85     2093.71    326.54 o 
 -12   2   6       67.72       58.41    293.18 o 
 -11   2   6     5683.03     5917.41    567.25 o 
 -10   2   6      305.13      381.97    135.31 o 
  -9   2   6     2042.19     2413.65    167.57 o 
  -8   2   6      661.83      723.80    112.40 o 
  -7   2   6     2803.54     2764.02    155.02 o 
  -6   2   6     1795.39     1982.85    155.19 o 
  -5   2   6    18127.30    17993.18    385.38 o 
  -4   2   6      311.02      479.28    111.10 o 
  -3   2   6    32045.55    33237.59    727.09 o 
  -2   2   6     1642.62     1914.12    152.39 o 
  -1   2   6    26358.42    27698.42    709.63 o 
   0   2   6       37.64      267.54     96.19 o 
   1   2   6     3714.19     3613.42    176.96 o 
   2   2   6     2692.24     2751.36    150.35 o 
   3   2   6     6117.26     6216.24    200.91 o 
   4   2   6     2561.00     2640.28    206.46 o 
   5   2   6    25305.85    25722.39    552.03 o 
   6   2   6      168.92      179.03    122.89 o 
   7   2   6    20896.08    21413.47    656.93 o 
   8   2   6       70.09      120.33    205.88 o 
   9   2   6     9226.70     9335.62    483.92 o 
  10   2   6      912.38      790.62    265.26 o 
 -11   3   6      322.65      531.75    326.60 o 
 -10   3   6     3801.45     3901.95    324.38 o 
  -9   3   6     2416.92     2622.42    230.77 o 
  -8   3   6      282.25      330.39    132.15 o 
  -7   3   6     4174.92     4163.71    236.94 o 
  -6   3   6     9230.75     9193.71    315.76 o 
  -5   3   6     2286.98     2503.61    200.78 o 
  -4   3   6    24426.75    23581.37    452.34 o 
  -3   3   6       64.97       92.45     95.16 o 
  -2   3   6    23453.22    24473.51    838.35 o 
  -1   3   6     2777.63     3125.76    194.66 o 
   0   3   6    12839.09    14250.27    353.49 o 
   1   3   6    10246.99    10697.88    419.48 o 
   2   3   6      295.80      411.31    105.47 o 
   3   3   6     1576.68     1801.64    149.69 o 
   4   3   6     6756.44     7429.70    244.89 o 
   5   3   6     4684.84     4826.38    208.58 o 
   6   3   6    14049.68    14653.46    448.99 o 
   7   3   6      229.77      277.74    218.17 o 
   8   3   6    12071.78    12209.26   1194.57 o 
   9   3   6     3461.84     3842.09    500.45 o 
  10   3   6     2769.06     3134.74    380.40 o 
 -11   4   6      666.90      989.81    380.14 o 
 -10   4   6     7934.12     8178.28    663.86 o 
  -9   4   6       21.24      -17.61    129.22 o 
  -8   4   6    15986.62    15492.40    629.40 o 
  -7   4   6      232.81      294.40    137.65 o 
  -6   4   6    11502.87    11422.54    363.25 o 
  -5   4   6     3112.36     3179.41    230.44 o 
  -4   4   6     4477.71     4434.19    248.98 o 
  -3   4   6     2963.80     3317.25    225.16 o 
  -2   4   6     1761.56     2008.75    189.53 o 
  -1   4   6     3856.70     4106.39    238.95 o 
   0   4   6    25216.33    26325.65    504.77 o 
   1   4   6      270.00      417.58    100.87 o 
   2   4   6    28361.13    30775.46    498.16 o 
   3   4   6     1469.55     1698.05    174.52 o 
   4   4   6    16525.26    17302.54    583.26 o 
   5   4   6     3323.96     3579.80    216.98 o 
   6   4   6     1530.82     1632.72    235.03 o 
   7   4   6     4612.85     5008.45    438.78 o 
   8   4   6     2815.45     2940.65    474.96 o 
   9   4   6      743.96      846.74    294.81 o 
 -10   5   6      172.20      238.36    203.71 o 
  -9   5   6     7164.58     7268.98    385.10 o 
  -8   5   6       19.61      -54.90    135.63 o 
  -7   5   6    13914.41    13487.20    564.36 o 
  -6   5   6      222.29      252.66    144.09 o 
  -5   5   6     6027.88     5802.20    307.03 o 
  -4   5   6      413.80      479.00    153.46 o 
  -3   5   6      702.18      829.93    170.02 o 
  -2   5   6      671.61      879.34    171.36 o 
  -1   5   6     9133.31     9365.36    402.43 o 
   0   5   6     1141.74     1454.25    228.19 o 
   1   5   6    21096.95    22054.12    719.12 o 
   2   5   6      185.72      258.51    119.71 o 
   3   5   6    16598.79    17640.53    390.43 o 
   4   5   6      673.78      794.23    156.68 o 
   5   5   6     5005.67     5357.20    284.94 o 
   6   5   6      591.62      657.42    216.24 o 
   7   5   6      265.34      102.49    244.05 o 
   8   5   6      843.36      824.07    299.19 o 
  -8   6   6     3264.84     3478.58    295.79 o 
  -7   6   6      881.86      962.23    204.96 o 
  -6   6   6     4509.83     4329.72    294.83 o 
  -5   6   6     7418.42     6850.36    344.04 o 
  -4   6   6       19.54       86.30    152.13 o 
  -3   6   6    15402.93    14924.34    459.86 o 
  -2   6   6       44.23      182.01    152.48 o 
  -1   6   6    10346.40    10211.81    396.79 o 
   0   6   6     3396.65     3902.12    298.45 o 
   1   6   6     1359.05     1582.14    228.40 o 
   2   6   6    11512.71    11290.29    507.41 o 
   3   6   6     1774.40     2053.81    258.48 o 
   4   6   6     2577.87     2538.01    223.55 o 
   5   6   6     8650.26     8901.22    332.46 o 
   6   6   6      375.90      404.35    217.27 o 
   7   6   6     9724.53     9350.96    684.63 o 
  -7   7   6       70.45       54.37    165.05 o 
  -6   7   6     2855.41     3050.57    295.02 o 
  -5   7   6       56.39      102.44    179.34 o 
  -4   7   6    13875.63    13175.73    606.11 o 
  -3   7   6      534.90      519.58    194.87 o 
  -2   7   6    16529.88    15741.04    513.01 o 
  -1   7   6        3.98        0.26    166.83 o 
   0   7   6     3883.60     3505.80    365.04 o 
   1   7   6       21.59       25.05    175.37 o 
   2   7   6       26.17      149.47    186.75 o 
   3   7   6       15.89      -44.38    179.56 o 
   4   7   6     6817.11     7356.65    425.48 o 
   5   7   6       77.01      -19.97    293.99 o 
  -4   8   6      490.78      610.61    222.04 o 
  -3   8   6     7022.21     6659.80    385.04 o 
  -2   8   6      739.29      882.27    229.88 o 
  -1   8   6     2541.09     2728.55    306.57 o 
   0   8   6     3633.46     3240.87    379.26 o 
   1   8   6      934.75      885.17    241.12 o 
   2   8   6     4771.55     4811.25    368.48 o 
 -11   0   7     1121.05     1247.99    317.07 o 
  -9   0   7      163.66      299.82    145.96 o 
  -7   0   7    11409.30    11569.86    379.86 o 
  -5   0   7    45585.05    44667.73   1392.90 o 
  -3   0   7    18365.71    18652.68    490.85 o 
  -1   0   7    11049.01    10845.97    329.67 o 
   1   0   7      306.99      442.57    123.55 o 
   3   0   7    37482.66    37489.66    781.58 o 
   5   0   7    33279.76    33003.06   1336.32 o 
   7   0   7    14946.01    14278.36    774.40 o 
   9   0   7     2876.52     2898.75    507.12 o 
 -12   1   7     4597.22     5002.53    524.10 o 
 -11   1   7     3977.75     4610.79    489.13 o 
 -10   1   7      191.59      166.53    106.43 o 
  -9   1   7     5145.08     5313.42    214.27 o 
  -8   1   7      194.38      265.26    100.05 o 
  -7   1   7     4994.37     4834.19    262.00 o 
  -6   1   7    13800.51    13105.63    337.95 o 
  -5   1   7     2629.15     2542.22    139.58 o 
  -4   1   7    22935.63    21614.02    591.70 o 
  -3   1   7     4245.27     3984.55    150.11 o 
  -2   1   7     8165.89     8158.38    409.22 o 
  -1   1   7    14179.85    13231.59    799.92 o 
   0   1   7     2851.01     2792.15    151.48 o 
   1   1   7    10038.69     9830.49    308.64 o 
   2   1   7     5673.11     5390.38    193.96 o 
   3   1   7    11832.52    11987.99    266.22 o 
   4   1   7    10714.67    10568.86    313.29 o 
   5   1   7     1068.93     1251.40    122.90 o 
   6   1   7    13104.69    13118.36   1107.99 o 
   7   1   7     2960.25     3565.06    356.91 o 
   8   1   7     5147.21     4769.55    382.88 o 
   9   1   7     3549.07     3783.38    389.87 o 
  10   1   7      227.55      342.66    252.17 o 
 -11   2   7       95.69      195.82    291.95 o 
 -10   2   7    11132.13    12191.84    620.07 o 
  -9   2   7      265.29      415.31    139.11 o 
  -8   2   7    11014.48    11213.89    343.57 o 
  -7   2   7       66.10       93.03    111.56 o 
  -6   2   7     7606.11     7029.37    374.12 o 
  -5   2   7     2055.80     2094.84    186.80 o 
  -4   2   7       15.16       79.60     97.21 o 
  -3   2   7     1043.42     1061.65    137.40 o 
  -2   2   7    25850.02    26879.86    448.04 o 
  -1   2   7      551.37      861.20    125.33 o 
   0   2   7    26329.75    26679.63    658.71 o 
   1   2   7       34.70       70.33     75.57 o 
   2   2   7    28901.30    27680.47   1005.74 o 
   3   2   7      449.84      480.82     99.94 o 
   4   2   7     7277.86     7438.71    230.24 o 
   5   2   7     2860.27     3026.58    170.67 o 
   6   2   7     3133.99     3414.92    252.24 o 
   7   2   7     1315.19     1414.17    279.69 o 
   8   2   7     8627.56     8364.72    465.76 o 
   9   2   7       10.58      115.59    246.83 o 
 -11   3   7     6496.99     6937.91    603.19 o 
 -10   3   7      386.05      415.03    190.97 o 
  -9   3   7    11413.36    12074.25    532.15 o 
  -8   3   7      211.29      289.16    136.63 o 
  -7   3   7     9992.77     9743.26    336.23 o 
  -6   3   7     5171.45     4872.30    250.67 o 
  -5   3   7      364.06      302.02    127.44 o 
  -4   3   7     4679.98     5004.63    246.63 o 
  -3   3   7     8642.39     8838.73    295.70 o 
  -2   3   7     2280.14     2623.73    193.32 o 
  -1   3   7    21663.25    23667.53    775.11 o 
   0   3   7      902.25      947.29    148.18 o 
   1   3   7    25236.26    26012.48    734.21 o 
   2   3   7     1178.39     1320.36    241.48 o 
   3   3   7    13646.78    13456.46    309.74 o 
   4   3   7     8016.12     8103.79    260.25 o 
   5   3   7      268.44      237.04    101.69 o 
   6   3   7     3710.50     4158.89    278.76 o 
   7   3   7     3330.16     3741.41    388.53 o 
   8   3   7     1399.26     1609.48    312.19 o 
   9   3   7     8758.58     8389.08    495.33 o 
 -10   4   7      957.54      964.08    324.14 o 
  -9   4   7       28.80       38.48    128.25 o 
  -8   4   7     1514.54     1775.26    204.88 o 
  -7   4   7     4336.43     4261.67    264.23 o 
  -6   4   7      646.10      774.11    164.48 o 
  -5   4   7    14990.76    14010.35    405.21 o 
  -4   4   7       38.99      163.52    121.90 o 
  -3   4   7    28658.61    28084.17    529.22 o 
  -2   4   7     1336.46     1483.70    177.97 o 
  -1   4   7     3692.09     4111.81    249.84 o 
   0   4   7     5090.37     5545.63    277.11 o 
   1   4   7       18.95       26.02     84.83 o 
   2   4   7     3854.99     3716.73    200.76 o 
   3   4   7     9451.17     9875.62    323.35 o 
   4   4   7      499.36      445.47    131.01 o 
   5   4   7    21569.79    22055.65    852.42 o 
   6   4   7      221.07      347.76    182.25 o 
   7   4   7     8470.42     9245.46    544.83 o 
   8   4   7     1299.45     1553.55    323.72 o 
  -9   5   7      130.22      329.64    168.70 o 
  -8   5   7     2648.59     2486.16    249.60 o 
  -7   5   7     1168.71     1138.44    200.74 o 
  -6   5   7     9773.67     9719.00    380.59 o 
  -5   5   7       12.75       40.92    138.61 o 
  -4   5   7    22013.63    21392.89    631.42 o 
  -3   5   7      438.39      407.32    152.24 o 
  -2   5   7     8973.42     9343.66    359.30 o 
  -1   5   7      688.23      975.08    180.91 o 
   0   5   7       36.85      107.44    136.45 o 
   1   5   7     3164.47     3583.12    272.46 o 
   2   5   7     1604.91     1794.04    228.41 o 
   3   5   7      155.03      151.39    159.02 o 
   4   5   7    18482.13    20062.20    481.38 o 
   5   5   7        4.18      -32.87    119.64 o 
   6   5   7    15390.24    16524.16    604.10 o 
   7   5   7      618.91      501.85    271.84 o 
  -8   6   7     6851.81     6738.22    356.24 o 
  -7   6   7     1647.45     1847.54    243.80 o 
  -6   6   7     4033.13     3863.94    302.58 o 
  -5   6   7     4684.20     4334.53    309.66 o 
  -4   6   7      200.30      142.91    156.11 o 
  -3   6   7     7921.51     7658.01    356.75 o 
  -2   6   7     3186.83     3576.91    280.63 o 
  -1   6   7     1122.18     1139.75    208.06 o 
   0   6   7    10965.07    10979.60    457.50 o 
   1   6   7      700.41      765.85    194.84 o 
   2   6   7    12389.60    12596.17    452.95 o 
   3   6   7     2749.15     3039.40    292.04 o 
   4   6   7     1865.72     1947.59    257.54 o 
   5   6   7     6212.98     6681.49    870.25 o 
   6   6   7      101.44      123.62    289.45 o 
  -6   7   7       31.38      104.61    169.46 o 
  -5   7   7      415.11      500.14    194.91 o 
  -4   7   7      176.83      241.76    171.85 o 
  -3   7   7     3653.82     3185.81    293.47 o 
  -2   7   7       86.39       78.88    165.78 o 
  -1   7   7    11918.30    11716.06    457.00 o 
   0   7   7      124.92      151.40    177.87 o 
   1   7   7    16261.88    16007.63    526.96 o 
   2   7   7      258.06      378.52    199.80 o 
   3   7   7     7622.13     8231.84    416.49 o 
   4   7   7       56.00      -23.57    186.47 o 
  -2   8   7     2029.28     1993.47    279.98 o 
  -1   8   7     1016.37     1151.63    250.06 o 
   0   8   7     6346.01     5865.34    477.53 o 
 -10   0   8    14285.76    16138.34    768.96 o 
  -8   0   8     7239.51     6711.49    461.06 o 
  -6   0   8       31.10       69.10    118.61 o 
  -4   0   8     2976.38     2819.97    277.79 o 
  -2   0   8    47607.43    45884.39   1046.23 o 
   0   0   8    44332.45    41104.92    873.75 o 
   2   0   8    11137.65    10434.91    777.75 o 
   4   0   8       12.47       11.71    108.32 o 
   6   0   8     7876.95     7497.69    604.08 o 
   8   0   8    21253.55    19959.39    973.46 o 
 -11   1   8     5437.02     6168.35    553.77 o 
 -10   1   8      199.65      285.84    136.13 o 
  -9   1   8     8464.22     9269.58    354.94 o 
  -8   1   8     3916.35     3902.91    191.94 o 
  -7   1   8     1214.38     1423.59    132.51 o 
  -6   1   8     6332.37     5897.58    326.37 o 
  -5   1   8      508.05      552.38    115.76 o 
  -4   1   8     6219.31     5909.51    267.42 o 
  -3   1   8     9747.12     9740.80    229.10 o 
  -2   1   8     2510.69     2246.11    157.01 o 
  -1   1   8    26078.20    23918.38   1383.49 o 
   0   1   8     2020.17     2175.34    167.38 o 
   1   1   8     8135.32     7866.62    255.80 o 
   2   1   8     6448.41     5966.75    345.39 o 
   3   1   8     3052.41     3166.35    171.47 o 
   4   1   8     8332.60     8017.42    262.90 o 
   5   1   8       91.83       65.30     81.23 o 
   6   1   8     7021.95     7101.96    431.12 o 
   7   1   8    10460.96    10186.08    523.90 o 
   8   1   8      300.06      285.65    255.58 o 
   9   1   8     8908.97     8644.07    519.43 o 
 -11   2   8      565.10      737.14    216.47 o 
 -10   2   8      447.95      555.33    159.17 o 
  -9   2   8     4160.04     4328.27    264.58 o 
  -8   2   8       84.49      252.67    132.78 o 
  -7   2   8    15180.08    15560.74    401.51 o 
  -6   2   8      203.62      118.28    117.31 o 
  -5   2   8    22578.28    21405.61    451.61 o 
  -4   2   8       26.83       77.49    101.63 o 
  -3   2   8    20559.11    20281.71    414.80 o 
  -2   2   8     1800.64     1902.04    196.93 o 
  -1   2   8      208.70      285.51    108.60 o 
   0   2   8     1698.70     1855.22    143.57 o 
   1   2   8    10855.70    10311.01    332.67 o 
   2   2   8      181.25      205.30     91.52 o 
   3   2   8    24519.06    23661.14    399.59 o 
   4   2   8        8.05       33.50     89.26 o 
   5   2   8    21334.89    22260.12    394.46 o 
   6   2   8      251.21      390.42    238.20 o 
   7   2   8     7645.77     7366.77    715.49 o 
   8   2   8      288.25      359.41    256.31 o 
   9   2   8        0.40     -114.68    236.99 o 
 -10   3   8      338.31      569.21    168.10 o 
  -9   3   8     1214.95     1656.45    204.18 o 
  -8   3   8     6764.95     7238.90    318.00 o 
  -7   3   8      756.20      840.93    163.72 o 
  -6   3   8    14781.05    13805.36    395.34 o 
  -5   3   8      124.61       39.46    112.93 o 
  -4   3   8    12344.09    12227.48    356.44 o 
  -3   3   8     2482.68     2442.86    207.71 o 
  -2   3   8     3060.41     3001.20    206.51 o 
  -1   3   8     8422.36     8735.10    305.70 o 
   0   3   8     2287.50     2543.91    202.23 o 
   1   3   8     4546.75     4298.52    199.55 o 
   2   3   8    14680.27    14599.14    452.82 o 
   3   3   8      542.00      652.52    127.79 o 
   4   3   8    17934.40    16945.52    362.26 o 
   5   3   8       49.97       83.68     99.36 o 
   6   3   8    12830.25    13351.47    446.47 o 
   7   3   8     3105.12     3713.95    404.95 o 
   8   3   8      998.98     1694.52    343.10 o 
 -10   4   8     7304.70     8435.40    373.35 o 
  -9   4   8      696.44      885.66    185.08 o 
  -8   4   8     2763.39     2619.48    234.04 o 
  -7   4   8     1686.70     1690.02    207.05 o 
  -6   4   8      572.92      613.74    161.39 o 
  -5   4   8     4586.64     4599.34    269.99 o 
  -4   4   8     3067.34     3103.89    236.22 o 
  -3   4   8     2059.33     2099.70    203.34 o 
  -2   4   8    20924.76    21036.01    491.11 o 
  -1   4   8       27.11        3.20    115.38 o 
   0   4   8    14683.76    16053.72    430.23 o 
   1   4   8     1542.39     1590.22    199.92 o 
   2   4   8     4730.99     4461.59    563.78 o 
   3   4   8     2645.06     2497.71    240.02 o 
   4   4   8      226.65      193.88    125.77 o 
   5   4   8     3395.90     3723.29    301.18 o 
   6   4   8     5629.43     5947.89    358.35 o 
   7   4   8      894.90     1001.38    292.83 o 
   8   4   8    10531.28    10371.21    819.13 o 
  -9   5   8     7923.39     8413.42    450.50 o 
  -8   5   8      443.76      588.15    179.13 o 
  -7   5   8     1538.56     1427.93    210.45 o 
  -6   5   8     2357.78     2021.55    234.71 o 
  -5   5   8      586.11      574.06    166.62 o 
  -4   5   8      920.34      989.63    185.77 o 
  -3   5   8    10270.04    10233.96    459.92 o 
  -2   5   8     1495.87     1635.60    205.03 o 
  -1   5   8    23122.72    23464.89    937.75 o 
   0   5   8       53.43      105.05    142.43 o 
   1   5   8    15692.62    16550.83    476.43 o 
   2   5   8     1956.71     2180.03    352.41 o 
   3   5   8     3063.93     3006.23    301.52 o 
   4   5   8      963.67      991.85    202.31 o 
   5   5   8      703.04      846.78    296.23 o 
   6   5   8     1480.18     1606.48    465.08 o 
   7   5   8     7836.91     8217.00   1109.60 o 
  -7   6   8     5653.13     5451.16    336.13 o 
  -6   6   8      110.10       99.47    162.19 o 
  -5   6   8     5685.99     5667.16    404.06 o 
  -4   6   8     2591.63     2275.50    254.02 o 
  -3   6   8     5300.69     5113.16    318.92 o 
  -2   6   8     4018.28     4409.97    310.97 o 
  -1   6   8      106.23      165.82    163.36 o 
   0   6   8     7012.21     7269.64    364.88 o 
   1   6   8     3725.56     3847.50    301.64 o 
   2   6   8     1265.38     1630.96    251.44 o 
   3   6   8     7324.99     8471.92    400.16 o 
   4   6   8       50.34       86.33    177.54 o 
   5   6   8     6645.09     6869.92    540.21 o 
  -5   7   8      145.68      287.25    185.90 o 
  -4   7   8     9354.79     8844.84    878.62 o 
  -3   7   8       20.48       -3.08    165.07 o 
  -2   7   8     1804.49     2026.26    255.24 o 
  -1   7   8      300.74      307.25    186.57 o 
   0   7   8     1840.73     1788.28    254.39 o 
   1   7   8       15.93      -68.14    181.41 o 
   2   7   8     5875.51     5813.46    366.68 o 
   3   7   8        2.10     -151.69    180.93 o 
 -11   0   9      111.68      197.87    242.04 o 
  -9   0   9     5648.27     6116.30    328.40 o 
  -7   0   9    20281.93    20640.66   2040.71 o 
  -5   0   9    16632.04    17217.99    700.11 o 
  -3   0   9     4219.50     4062.07    367.32 o 
  -1   0   9      877.67     1038.27    170.19 o 
   1   0   9    23342.25    21548.25    561.52 o 
   3   0   9    24757.33    24304.63   1246.86 o 
   5   0   9     7886.65     8078.46    430.76 o 
   7   0   9     2240.25     2319.12    495.19 o 
 -11   1   9     3814.06     4250.85    332.87 o 
 -10   1   9     2223.18     2538.60    223.67 o 
  -9   1   9     1370.21     1612.14    196.00 o 
  -8   1   9     9925.64    10386.98    345.71 o 
  -7   1   9        2.47       31.00    112.89 o 
  -6   1   9    10897.57    11300.97    341.84 o 
  -5   1   9     3314.02     3279.34    220.25 o 
  -4   1   9     1578.22     1428.62    185.33 o 
  -3   1   9    10539.45    10099.34    244.00 o 
  -2   1   9        2.36       42.41     92.24 o 
  -1   1   9     9839.06     9133.72    363.50 o 
   0   1   9     8519.03     8335.38    677.51 o 
   1   1   9     2272.20     2408.49    180.84 o 
   2   1   9    18848.83    18558.33    476.65 o 
   3   1   9        1.82       17.57     83.61 o 
   4   1   9    16267.34    15710.99    667.21 o 
   5   1   9     5001.42     5183.38    219.48 o 
   6   1   9     3053.98     3349.19    370.81 o 
   7   1   9     7147.96     7104.55    469.54 o 
   8   1   9      248.74      157.92    248.59 o 
 -10   2   9     6487.91     7486.67    333.10 o 
  -9   2   9      672.43      634.45    162.33 o 
  -8   2   9     1369.16     1545.51    198.32 o 
  -7   2   9      323.55      293.87    133.37 o 
  -6   2   9     1272.33     1215.55    183.46 o 
  -5   2   9      815.45      742.87    148.32 o 
  -4   2   9    17795.65    16539.38    487.95 o 
  -3   2   9      776.75      668.39    132.46 o 
  -2   2   9    27857.64    26616.71    479.22 o 
  -1   2   9     1359.30     1353.79    159.29 o 
   0   2   9    16437.25    17512.85    510.30 o 
   1   2   9      831.17      841.37    123.04 o 
   2   2   9     2176.38     2163.64    179.78 o 
   3   2   9      120.10      120.44     94.46 o 
   4   2   9     4481.15     4558.64    218.09 o 
   5   2   9      987.87     1363.15    199.90 o 
   6   2   9    11632.05    12063.84    566.33 o 
   7   2   9      146.05      156.26    244.67 o 
   8   2   9    13879.81    13936.37    678.22 o 
 -10   3   9      161.19      207.09    151.55 o 
  -9   3   9     3950.24     4334.04    277.91 o 
  -8   3   9     2456.77     2642.19    234.95 o 
  -7   3   9       12.03       78.16    124.86 o 
  -6   3   9     4901.14     4582.96    270.32 o 
  -5   3   9     6176.56     6091.13    289.48 o 
  -4   3   9      842.46      816.53    154.79 o 
  -3   3   9    10896.58    10887.17    349.77 o 
  -2   3   9      220.20      214.56    117.58 o 
  -1   3   9    17646.92    18228.89    430.10 o 
   0   3   9     1390.22     1598.08    183.82 o 
   1   3   9     9047.66     8994.50    324.88 o 
   2   3   9     7741.52     8048.74    292.97 o 
   3   3   9      262.65      299.15    119.95 o 
   4   3   9     1659.56     1964.53    175.83 o 
   5   3   9     4613.89     4454.61    310.17 o 
   6   3   9      864.97     1113.44    297.55 o 
   7   3   9    11038.07    11054.73    572.08 o 
   8   3   9       81.28      127.35    301.73 o 
  -9   4   9     5780.80     6074.07    323.27 o 
  -8   4   9      398.52      527.33    166.87 o 
  -7   4   9    12361.63    12213.60    411.06 o 
  -6   4   9     1391.28     1216.31    193.75 o 
  -5   4   9     8745.83     8366.03    342.71 o 
  -4   4   9     2211.76     2051.01    213.09 o 
  -3   4   9      679.92      852.22    167.43 o 
  -2   4   9     3217.78     3197.39    238.29 o 
  -1   4   9     2088.33     2293.24    220.90 o 
   0   4   9     4211.48     4443.27    264.21 o 
   1   4   9    12702.15    13551.60    419.10 o 
   2   4   9       59.42       22.72    133.20 o 
   3   4   9    20335.63    20422.31    582.16 o 
   4   4   9      736.47      796.02    171.11 o 
   5   4   9     4916.86     4998.98    373.18 o 
   6   4   9      930.72     1112.10    308.37 o 
   7   4   9      476.40      522.52    286.39 o 
  -8   5   9     8365.49     8052.98    359.89 o 
  -7   5   9      556.65      578.53    175.23 o 
  -6   5   9     8617.70     8453.80    373.90 o 
  -5   5   9      397.23      461.87    166.22 o 
  -4   5   9     5837.66     5406.08    431.98 o 
  -3   5   9      872.15     1005.03    215.56 o 
  -2   5   9       30.30       88.76    144.32 o 
  -1   5   9     1247.69     1429.71    210.11 o 
   0   5   9     6375.95     7044.51    340.26 o 
   1   5   9      654.76      621.26    186.60 o 
   2   5   9    16314.86    16839.54    815.33 o 
   3   5   9      127.95      117.43    158.93 o 
   4   5   9    12916.13    12608.30    605.89 o 
   5   5   9      520.31      562.44    284.89 o 
   6   5   9     4294.22     2085.17    517.19 o 
  -6   6   9      961.48     1067.15    216.15 o 
  -5   6   9     2486.69     2820.02    407.16 o 
  -4   6   9     6573.75     6043.49    335.24 o 
  -3   6   9      423.16      600.92    185.94 o 
  -2   6   9     9122.21     8790.28    387.93 o 
  -1   6   9      473.34      582.83    192.44 o 
   0   6   9     6667.69     6836.97    545.37 o 
   1   6   9     3816.49     3937.55    309.69 o 
   2   6   9      426.58      448.37    195.44 o 
   3   6   9     3913.29     4206.99    403.16 o 
   4   6   9     2301.78     2105.70    274.10 o 
  -3   7   9     8510.78     7624.93    483.60 o 
  -2   7   9       62.89      -93.42    162.68 o 
  -1   7   9    10842.10    10868.03    561.03 o 
   0   7   9       14.42       31.31    173.91 o 
   1   7   9     3685.87     3614.21    331.95 o 
 -10   0  10     2329.91     3082.10    424.33 o 
  -8   0  10       71.39       50.54    190.19 o 
  -6   0  10     6012.39     5903.88    528.50 o 
  -4   0  10    29451.50    27608.12    584.84 o 
  -2   0  10    13145.79    12289.33    409.25 o 
   0   0  10     4348.73     4249.31    343.74 o 
   2   0  10      314.65      296.48    197.21 o 
   4   0  10    11136.60    11395.83    437.57 o 
   6   0  10    11999.99    12003.33    816.79 o 
   8   0  10    11930.78    12230.78    897.80 o 
 -10   1  10     2933.79     3631.11    310.59 o 
  -9   1  10      115.02      159.60    132.00 o 
  -8   1  10     7189.36     7511.52    649.57 o 
  -7   1  10     1555.87     1508.84    186.35 o 
  -6   1  10     3275.91     3245.67    229.37 o 
  -5   1  10     8022.90     8088.59    308.70 o 
  -4   1  10      658.87      654.66    140.30 o 
  -3   1  10    13500.21    12935.38    345.69 o 
  -2   1  10     1098.25     1101.24    152.32 o 
  -1   1  10     7595.16     7062.72    492.26 o 
   0   1  10    12406.67    12447.44    638.49 o 
   1   1  10     1265.28     1304.09    143.53 o 
   2   1  10     9463.68     9096.10    318.58 o 
   3   1  10     4958.49     4766.39    219.25 o 
   4   1  10     5896.94     6010.27    271.74 o 
   5   1  10    10677.87    10938.92    546.43 o 
   6   1  10      177.07      201.79    250.25 o 
   7   1  10     8281.08     7624.19    510.10 o 
 -10   2  10      303.96      431.92    160.98 o 
  -9   2  10     9783.40    10789.64    381.67 o 
  -8   2  10        5.29       59.99    130.02 o 
  -7   2  10    10590.43    11037.47    372.46 o 
  -6   2  10      282.70      309.02    136.10 o 
  -5   2  10     3281.16     3174.60    231.54 o 
  -4   2  10     2089.11     2074.37    196.33 o 
  -3   2  10      328.19      277.55    124.28 o 
  -2   2  10      631.94      629.96    138.72 o 
  -1   2  10    11043.99    10972.94    336.13 o 
   0   2  10       72.84       68.25    108.02 o 
   1   2  10    21951.20    22016.11    653.52 o 
   2   2  10        5.56       35.50     94.36 o 
   3   2  10    11973.61    11708.45    749.03 o 
   4   2  10      698.60      683.10    131.76 o 
   5   2  10     2168.41     2266.07    241.64 o 
   6   2  10      583.79      598.15    265.82 o 
   7   2  10      385.14      638.74    281.92 o 
  -9   3  10      397.83      551.91    168.81 o 
  -8   3  10     9354.27     9156.38    357.01 o 
  -7   3  10      145.83      215.68    143.01 o 
  -6   3  10     6189.74     5972.68    303.16 o 
  -5   3  10     2660.86     2578.33    231.94 o 
  -4   3  10      129.77      117.96    129.41 o 
  -3   3  10     3576.01     3542.51    241.04 o 
  -2   3  10     1737.61     1796.48    190.78 o 
  -1   3  10     2937.13     2906.29    225.37 o 
   0   3  10    13978.06    14666.55    406.07 o 
   1   3  10      181.34      210.32    132.25 o 
   2   3  10    18096.26    18549.86    529.50 o 
   3   3  10       82.38       13.43    123.71 o 
   4   3  10     7335.30     7827.95    306.39 o 
   5   3  10     3746.38     3822.46    306.73 o 
   6   3  10      313.36      357.37    261.30 o 
   7   3  10     3438.51     3880.10    657.76 o 
  -8   4  10      187.40      303.59    157.05 o 
  -7   4  10     2484.17     2848.68    253.75 o 
  -6   4  10     5688.30     5631.17    313.16 o 
  -5   4  10      192.61      142.73    146.17 o 
  -4   4  10    13665.11    12333.86    527.10 o 
  -3   4  10      197.68      280.89    146.10 o 
  -2   4  10    17979.05    17074.72    451.72 o 
  -1   4  10     1497.87     1544.73    267.87 o 
   0   4  10     3899.01     3834.39    262.58 o 
   1   4  10     2825.89     2761.04    247.39 o 
   2   4  10      484.71      616.77    172.26 o 
   3   4  10     1429.40     1504.84    209.17 o 
   4   4  10     6370.59     5923.06   1040.50 o 
   5   4  10      208.89      576.55    325.59 o 
   6   4  10    13705.29    11715.96    934.17 o 
  -7   5  10     1492.54     1325.28    212.99 o 
  -6   5  10      283.55      339.77    161.54 o 
  -5   5  10     7521.23     7074.10    448.18 o 
  -4   5  10       46.03       54.32    140.07 o 
  -3   5  10     9809.25     9169.00    584.44 o 
  -2   5  10       25.22       61.34    142.65 o 
  -1   5  10     7145.75     6789.14    429.49 o 
   0   5  10      718.77      821.76    190.89 o 
   1   5  10       46.52      136.23    159.95 o 
   2   5  10      480.88      567.75    182.64 o 
   3   5  10     2535.23     2604.63    272.26 o 
   4   5  10       82.57        8.31    158.21 o 
  -5   6  10     2751.83     2554.96    271.68 o 
  -4   6  10     2886.96     2726.94    275.88 o 
  -3   6  10      226.13      316.84    176.64 o 
  -2   6  10     3417.11     3439.84    296.71 o 
  -1   6  10     3764.26     4108.14    362.75 o 
   0   6  10     1864.49     1899.15    259.48 o 
   1   6  10     9602.64    10064.14    424.93 o 
   2   6  10      487.49      565.63    209.88 o 
  -9   0  11     7719.32     8418.93    593.08 o 
  -7   0  11     8015.72     8496.19    538.69 o 
  -5   0  11      867.32     1011.63    256.42 o 
  -3   0  11     9555.23     9191.07    365.13 o 
  -1   0  11    14684.32    14743.19   1549.92 o 
   1   0  11    24924.45    24836.46    788.51 o 
   3   0  11     5906.58     5939.61    418.26 o 
   5   0  11      262.20      287.64    348.01 o 
   7   0  11     4326.01     5048.37    691.14 o 
  -9   1  11       57.28       20.11    148.93 o 
  -8   1  11     6006.89     6908.19    381.98 o 
  -7   1  11     1707.30     2059.07    206.63 o 
  -6   1  11     2408.32     2521.05    217.39 o 
  -5   1  11     6331.43     6433.40    289.18 o 
  -4   1  11      311.36      380.19    132.23 o 
  -3   1  11     6852.90     6494.67    269.58 o 
  -2   1  11     4334.34     4321.15    231.82 o 
  -1   1  11      787.07      940.37    150.99 o 
   0   1  11    15180.26    15477.04    590.61 o 
   1   1  11      159.61      130.19    111.10 o 
   2   1  11     8370.00     8293.23    304.37 o 
   3   1  11     4050.56     3954.25    210.97 o 
   4   1  11     1051.84     1095.24    150.67 o 
   5   1  11     9697.63     8631.97    639.33 o 
   6   1  11      706.64      720.10    286.79 o 
  -9   2  11      143.31      318.94    154.10 o 
  -8   2  11     1966.74     2031.92    222.49 o 
  -7   2  11      351.90      432.40    151.97 o 
  -6   2  11    11170.91    11244.82    477.15 o 
  -5   2  11      138.17      140.55    128.19 o 
  -4   2  11    20726.45    20128.86    467.57 o 
  -3   2  11      308.11      268.38    132.80 o 
  -2   2  11     4257.99     4445.20    245.96 o 
  -1   2  11      946.75     1002.43    162.12 o 
   0   2  11      166.18      283.99    127.02 o 
   1   2  11      300.08      337.10    132.10 o 
   2   2  11     3892.35     3976.33    272.10 o 
   3   2  11      868.16      931.66    155.65 o 
   4   2  11    16100.66    15168.73    628.16 o 
   5   2  11       34.50       48.99    222.06 o 
   6   2  11    10689.79    10603.74    662.23 o 
  -8   3  11     2284.36     2260.45    231.26 o 
  -7   3  11     4570.19     4402.24    280.11 o 
  -6   3  11      242.99      204.86    149.44 o 
  -5   3  11    12658.14    11591.62    441.88 o 
  -4   3  11      287.46      170.65    136.34 o 
  -3   3  11     7971.62     7523.63    314.71 o 
  -2   3  11     1570.47     1455.53    185.08 o 
  -1   3  11     1287.05     1413.11    212.09 o 
   0   3  11     3494.89     3482.95    244.48 o 
   1   3  11      942.01      937.91    168.66 o 
   2   3  11     3745.30     3709.63    284.50 o 
   3   3  11    12082.28    11812.23    437.58 o 
   4   3  11      261.79      269.80    149.11 o 
   5   3  11    12150.09    10330.58    815.01 o 
  -7   4  11     3060.43     2997.62    262.58 o 
  -6   4  11     1982.68     2002.72    234.65 o 
  -5   4  11      817.73      905.02    187.22 o 
  -4   4  11     1834.71     1820.95    216.01 o 
  -3   4  11     4116.62     3803.27    262.43 o 
  -2   4  11      909.17      934.70    181.26 o 
  -1   4  11     9951.90    10024.76    373.05 o 
   0   4  11        0.14       10.03    135.12 o 
   1   4  11    12295.75    12117.33    502.95 o 
   2   4  11      634.46      559.90    166.01 o 
   3   4  11     5139.12     4864.88    504.55 o 
   4   4  11     1547.93     1069.02    443.04 o 
  -6   5  11     2017.50     2195.52    254.47 o 
  -5   5  11     1332.64     1421.78    217.14 o 
  -4   5  11      682.45      645.20    179.85 o 
  -3   5  11      288.79      238.42    155.56 o 
  -2   5  11     9251.88     9289.65    405.48 o 
  -1   5  11      139.60       74.61    157.64 o 
   0   5  11     9611.79     9519.21    388.08 o 
   1   5  11      117.88      133.71    159.76 o 
   2   5  11    10881.45    10941.16    440.58 o 
   3   5  11      650.96      731.33    205.17 o 
  -2   6  11     2939.01     2625.97    268.95 o 
  -1   6  11     3905.30     3643.56    307.08 o 
   0   6  11      629.93      663.70    209.43 o 
  -8   0  12     6703.04     7948.54    579.26 o 
  -6   0  12    11788.79    11390.31    606.20 o 
  -4   0  12    11869.98    10985.20    571.71 o 
  -2   0  12      896.07     1011.52    236.90 o 
   0   0  12     1559.32     1758.22    231.24 o 
   2   0  12    13060.49    14138.75    641.55 o 
   4   0  12    15274.42    14781.01   1949.46 o 
  -8   1  12      789.80     1215.76    230.11 o 
  -7   1  12     4594.64     5118.82    341.28 o 
  -6   1  12       24.54      134.96    142.09 o 
  -5   1  12     7903.04     8081.83    547.86 o 
  -4   1  12      571.72      519.10    140.95 o 
  -3   1  12     4094.50     4207.88    243.06 o 
  -2   1  12     7667.11     7572.82    335.00 o 
  -1   1  12      481.41      495.12    137.07 o 
   0   1  12     4795.79     4684.94    246.82 o 
   1   1  12     4995.43     4843.12    282.52 o 
   2   1  12      624.26      562.25    182.20 o 
   3   1  12     7272.64     7353.47    299.99 o 
   4   1  12       17.10      -14.38    107.51 o 
   5   1  12     8399.35     8453.63    546.40 o 
  -8   2  12      975.35     1409.33    241.92 o 
  -7   2  12      388.37      512.21    161.47 o 
  -6   2  12       63.86       97.99    126.70 o 
  -5   2  12     1048.40     1051.92    176.50 o 
  -4   2  12      180.86      151.51    126.18 o 
  -3   2  12    11715.76    11377.40    362.50 o 
  -2   2  12      162.58       28.37    121.85 o 
  -1   2  12    18192.56    18295.40    596.10 o 
   0   2  12      180.15      220.02    129.11 o 
   1   2  12     9025.46     8949.17    331.73 o 
   2   2  12      312.61      328.62    136.92 o 
   3   2  12     1194.53     1262.73    189.02 o 
   4   2  12      262.90      494.96    250.61 o 
   5   2  12      987.07      561.39    438.02 o 
  -7   3  12     2084.77     2281.47    239.63 o 
  -6   3  12       95.83       78.84    138.61 o 
  -5   3  12     2052.22     2341.04    268.77 o 
  -4   3  12     3365.73     3188.15    339.83 o 
  -3   3  12     1494.74     1546.73    197.78 o 
  -2   3  12    11980.30    11328.78    378.17 o 
  -1   3  12       13.40       13.31    124.46 o 
   0   3  12    10126.37     9856.99    356.12 o 
   1   3  12      829.48      812.30    175.08 o 
   2   3  12     2741.81     2896.32    360.84 o 
   3   3  12     3083.52     2970.82    528.74 o 
   4   3  12      318.23      277.82    223.50 o 
  -6   4  12     5888.42     5037.65    338.80 o 
  -5   4  12      724.23      700.60    176.46 o 
  -4   4  12     6394.54     6157.43    333.27 o 
  -3   4  12     2255.41     1964.58    220.35 o 
  -2   4  12      376.31      373.06    158.18 o 
  -1   4  12     1744.26     1442.60    205.09 o 
   0   4  12     2143.61     2102.77    229.76 o 
   1   4  12     1200.21     1208.40    203.31 o 
   2   4  12     4245.68     3977.45    279.66 o 
   3   4  12      587.15      537.89    173.44 o 
  -4   5  12      107.26       37.10    148.73 o 
  -3   5  12     5337.79     5117.36    319.07 o 
  -2   5  12     1156.52     1142.02    211.25 o 
  -1   5  12       72.90      186.14    163.05 o 
   0   5  12     1442.50     1586.67    233.11 o 
  -7   0  13       89.92      210.42    226.77 o 
  -5   0  13     3844.23     3718.51    391.47 o 
  -3   0  13    10386.58     9638.44    546.11 o 
  -1   0  13    14731.78    14320.90    651.18 o 
   1   0  13     4463.31     4812.73    413.35 o 
   3   0  13      288.05      563.96    221.83 o 
  -7   1  13     4207.17     4548.43    331.62 o 
  -6   1  13     2304.82     2373.90    264.32 o 
  -5   1  13     2405.47     2829.42    274.93 o 
  -4   1  13     5061.37     5353.16    326.70 o 
  -3   1  13      182.36      220.01    142.01 o 
  -2   1  13     9908.47     9615.25    398.50 o 
  -1   1  13     2026.25     1871.67    193.40 o 
   0   1  13     2755.29     2933.27    220.99 o 
   1   1  13     4543.74     4072.48    272.52 o 
   2   1  13       48.38       68.77    116.16 o 
   3   1  13     5197.37     5505.45    316.31 o 
  -6   2  13     7381.79     8114.71    412.90 o 
  -5   2  13       19.84       98.63    148.71 o 
  -4   2  13     1579.55     1829.54    207.88 o 
  -3   2  13      951.94      866.23    168.98 o 
  -2   2  13      242.18      320.13    140.04 o 
  -1   2  13      677.12      687.46    155.09 o 
   0   2  13     5342.28     5629.95    276.81 o 
   1   2  13       28.27        5.62    124.95 o 
   2   2  13    14114.08    14140.75    471.20 o 
   3   2  13       77.96      166.94    126.06 o 
  -5   3  13     4812.87     4990.74    301.45 o 
  -4   3  13     1217.82     1018.37    184.44 o 
  -3   3  13      412.75      461.78    153.95 o 
  -2   3  13     2263.52     2034.53    218.37 o 
  -1   3  13     1507.95     1549.11    222.54 o 
   0   3  13     2482.25     2636.31    241.44 o 
   1   3  13     9575.82     9659.45    364.90 o 
   2   3  13       23.84      -29.65    134.87 o 
  -3   4  13     7349.41     6808.38    335.37 o 
  -2   4  13        8.63      -12.69    141.72 o 
  -1   4  13     7481.12     7112.15    332.37 o 
   0   4  13     1362.78     1439.92    210.36 o 
  -4   0  14      214.80      201.57    202.64 o 
  -2   0  14     3028.14     3014.72    362.18 o 
   0   0  14     8781.21     8408.10    536.58 o 
   2   0  14    12482.11    12406.79    622.14 o 
  -5   1  14     1029.96     1148.55    207.48 o 
  -4   1  14     4017.00     4109.30    296.27 o 
  -3   1  14      663.11      657.86    251.71 o 
  -2   1  14     5964.64     5651.98    323.83 o 
  -1   1  14     3121.87     3015.65    251.10 o 
   0   1  14      203.52      301.73    142.60 o 
   1   1  14     8143.93     8350.00    381.68 o 
  -4   2  14        0.52       56.74    141.16 o 
  -3   2  14     8098.93     8002.57    398.16 o 
  -2   2  14      262.89      229.82    148.62 o 
  -1   2  14     5349.66     5577.38    281.82 o 
   0   2  14      751.37      689.30    163.13 o 
                                                 
